# Supplementary material for: Par-3 partitioning defective 3 homolog (C. elegans) and androgen-induced prostate proliferative shutoff associated protein genes are mutationally inactivated in prostate cancer cells
Source: BMC Cancer. 2009 Sep 8;9:318. doi: 10.1186/1471-2407-9-318 (PMC2749059; doi:10.1186/1471-2407-9-318)
Supplement: Additional file 1 — Table S1. Quintile normalized log transformed U133Plus2.0 GeneChip hybridization data on GINI analysis of LNCaP and 22Rv1 cells. Affymetrix GeneChip Human Genome U133Plus2.0 arrays were used to analyze total RNA prepared from LNCaP and 22RV1 cells after the following treatments: 1) no treatment (the columns LNCaP Ctrl and 22Rv1 Ctrl); 2) four hours of incubation with caffeine (LNCaP Caff and 22Rv1 Caff); 3) four hours of incubation with caffeine followed by four hours of incubation with caffeine and Actinomycin D (LNCaP CAC and 22Rv1 CAC) and 4) four hours incubation with caffeine followed by four hours of incubation wit Actinomycin D (LNCaP CA and 22Rv1 CA). The Affymetrix .CEL files were loaded into an R software environment and quintile-normalized and log-transformed using the gcrma function, available at the http://www.bioconductor.org [file 1471-2407-9-318-S1.xls]

## Sheet: gcRMA_quant_logged
	22Rv1 CA	22Rv1 CAC	22Rv1 Caff	22Rv1 Ctrl	LNCaP Caff	LNCaP Ctrl	LNCaP CA	LNCaP CAC
1007_s_at	10.5223	10.4535	10.4678	10.6474	8.20141	8.52806	8.45907	8.06338
1053_at	9.73485	9.71959	9.65462	9.46161	8.61826	8.61848	8.56295	8.34227
117_at	2.42706	2.31902	2.56793	2.41747	2.45034	2.4584	2.41213	2.38421
121_at	6.502	6.34448	5.86056	6.74054	4.88136	4.98351	4.90288	4.76484
1255_g_at	2.27188	2.27188	2.27188	2.27188	2.27188	2.27188	2.27188	2.27188
1294_at	2.32648	2.33791	2.34639	2.32966	2.35277	2.34118	3.43384	2.67106
1316_at	2.36764	2.3827	2.38106	2.37243	2.40834	2.38795	2.36273	2.36882
1320_at	2.27188	2.28427	2.27188	2.30409	2.27188	2.27188	2.27188	2.27188
1405_i_at	2.31059	2.30875	2.32604	2.31269	2.33108	2.32167	2.37178	2.341
1431_at	2.27194	2.31422	2.31941	2.32509	2.335	2.5643	2.63443	2.27188
1438_at	3.33241	2.88805	4.19434	5.61584	4.54976	4.88271	3.33283	2.89357
1487_at	8.37082	8.57562	8.50746	8.83414	7.43458	7.93626	7.78398	8.65356
1494_f_at	2.35787	2.27607	2.27664	2.27569	2.27904	2.27743	2.27471	2.31829
1552256_a_at	10.4082	10.216	10.1216	10.4646	8.90961	9.43744	8.2362	9.13015
1552257_a_at	8.02407	7.70402	7.29819	8.44514	9.79164	10.1291	9.36571	9.68709
1552258_at	2.35148	2.31655	2.36529	2.35625	2.38573	2.41633	2.36882	2.35251
1552261_at	2.38243	2.27188	2.27188	2.30171	2.27188	2.27188	2.27188	2.34065
1552263_at	4.03824	3.68873	3.95371	3.13372	6.03783	5.45916	4.69173	5.52187
1552264_a_at	7.74141	6.94476	6.7206	7.23217	8.00865	7.38875	7.39059	7.68465
1552266_at	2.28558	2.5349	2.28381	2.45705	2.29624	2.29155	2.28451	2.28049
1552269_at	2.81976	2.95641	3.64128	2.77275	2.71237	2.78783	2.74825	2.65409
1552271_at	2.58232	2.39503	2.40179	2.39196	2.42806	2.40873	2.38097	2.36073
1552272_a_at	2.52238	2.53254	2.54315	2.52441	2.69808	2.54718	2.50763	2.76384
1552274_at	5.07292	3.96705	4.2684	3.94508	4.39524	3.88713	4.90714	3.88521
1552275_s_at	7.376	6.98101	7.11186	6.92647	6.43273	5.97422	5.88318	5.03372
1552276_a_at	2.27684	2.27188	2.27188	2.37328	2.28255	2.27997	2.28333	2.27454
1552277_a_at	6.81049	6.84499	7.24634	6.23143	7.14029	7.11574	6.76322	7.4233
1552278_a_at	2.33692	2.34254	2.34819	2.76183	2.55936	2.75009	4.1744	3.68609
1552279_a_at	3.14025	3.13074	2.5006	3.12997	4.53849	4.90861	3.55914	3.78504
1552280_at	2.27188	2.27188	2.27188	2.27188	2.27188	2.27188	2.27188	2.27188
1552281_at	3.48647	3.82912	3.41041	3.39978	3.44112	3.52371	3.38824	3.3426
1552283_s_at	7.21684	7.41519	7.24086	7.41657	7.23099	7.17507	7.02164	6.91238
1552286_at	2.65206	2.94817	2.69075	2.63457	5.19119	6.16768	5.52385	4.43572
1552287_s_at	8.49382	8.78544	8.99672	8.5238	7.44033	7.0728	6.28733	6.76829
1552288_at	4.60061	2.92583	3.47229	4.35451	2.82922	2.89461	2.75152	2.70975
1552289_a_at	4.75251	4.28391	4.6071	5.37643	2.27974	2.30215	2.27484	2.32097
1552291_at	7.70437	7.71101	7.13534	7.64637	6.69268	7.26513	7.2182	7.15893
1552293_at	2.32374	2.32872	2.33345	2.327	2.35643	2.33797	2.35233	2.30925
1552295_a_at	4.25815	4.23136	4.22628	4.22288	4.51609	3.83179	4.19265	4.29011
1552296_at	2.64647	2.38355	2.38951	2.39449	2.41532	2.39655	2.3699	2.35095
1552299_at	2.89527	2.85223	2.86782	3.29218	3.13667	3.52386	4.37766	3.08936
1552301_a_at	9.02321	9.14482	8.90408	9.06048	2.33302	2.74635	2.30897	2.30003
1552302_at	2.27188	2.27188	2.27188	2.27188	2.27188	2.27188	2.28484	2.27188
1552303_a_at	2.27188	2.27188	2.27188	2.27188	2.27188	2.27188	2.27188	2.27188
1552304_at	3.88402	3.1923	3.13491	3.25529	3.04469	3.08212	3.65611	3.01379
1552306_at	4.81708	4.61958	4.23739	4.31707	4.21162	4.82581	4.29879	4.2431
1552307_a_at	2.30472	2.31853	2.31401	2.3066	3.75087	3.70608	2.62839	4.09403
1552309_a_at	2.27188	2.27188	2.27188	2.27188	2.27188	2.27188	2.27188	2.27188
1552310_at	6.87996	6.87127	6.7335	7.31367	7.15741	7.08507	6.93621	6.90896
1552311_a_at	2.27801	2.44399	2.39982	2.44499	2.42573	2.43865	2.37948	2.35894
1552312_a_at	5.6547	5.59897	5.46463	5.2875	5.36646	5.48362	7.02866	5.45957
1552314_a_at	7.00699	6.99712	6.88547	4.03067	6.73489	4.68708	6.36249	6.38352
1552315_at	2.27397	2.27188	2.27188	2.27188	2.27188	2.27188	2.27188	2.27188
1552316_a_at	2.27188	2.28223	2.27188	2.27188	2.27188	2.27188	2.27188	2.28169
1552318_at	2.27188	2.27638	2.27188	2.27188	2.27188	2.27188	2.27237	2.27188
1552319_a_at	2.79145	2.62757	2.62073	2.59804	2.56925	2.60433	2.57633	2.54214
1552320_a_at	2.27199	2.27208	2.32058	2.27206	2.27258	2.27224	2.27201	2.27189
1552321_a_at	2.32688	2.33211	2.3369	2.35307	2.35321	2.34189	2.41365	2.31197
1552322_at	2.27577	2.27447	2.27188	2.27743	2.2761	2.27553	2.27351	2.27673
1552323_s_at	2.27188	2.27188	2.27188	2.27188	2.27188	2.27188	2.40068	2.33102
1552325_at	2.27188	2.27188	2.27188	2.27188	2.27188	2.27188	2.27188	2.27188
1552326_a_at	2.27625	2.27688	2.27849	2.27465	2.73017	3.19259	2.27597	2.46209
1552327_at	2.33426	2.4778	2.42418	2.30427	2.27188	2.31254	2.30026	2.29286
1552329_at	3.68551	5.90079	6.51168	5.33233	7.85705	6.90735	5.46912	4.77446
1552330_at	3.95441	3.05952	2.69379	4.82563	6.30277	6.93606	5.86554	5.99761
1552332_at	6.03936	5.95696	5.4631	5.48413	5.37114	5.24509	5.43635	5.37181
1552334_at	4.8428	5.84776	4.57732	4.97069	5.10047	4.7996	3.71106	4.52717
1552335_at	2.27188	2.27188	2.27188	2.27188	2.27188	2.27188	2.27188	2.27188
1552337_s_at	2.27188	2.27188	2.27188	2.27188	2.27188	2.27188	2.27188	2.27188
1552338_at	2.28165	2.28367	2.28492	2.28302	2.29051	2.2991	2.28079	2.27782
1552340_at	2.2731	2.27815	2.27388	2.27337	2.27542	2.2744	2.27284	2.2723
1552343_s_at	2.92378	2.95002	2.93948	2.73705	3.08888	3.47039	3.70101	4.9772
1552344_s_at	7.13337	6.78189	6.51802	5.34236	6.84304	6.24404	7.19453	6.16394
1552347_at	7.63963	7.48768	6.60362	7.19109	7.1239	6.71287	6.52041	5.92743
1552348_at	2.61698	2.4408	2.27188	2.27188	2.27188	2.27188	2.27188	2.27188
1552349_a_at	2.27188	2.63486	2.27188	2.27188	2.27188	2.27188	2.27188	2.27188
1552354_at	3.771	2.54637	2.58206	2.56918	2.57269	2.89186	2.50802	2.48669
1552355_s_at	2.33736	2.4041	2.29054	2.27602	2.27228	2.27781	2.27496	2.27367
1552359_at	2.27612	2.2773	2.27804	2.27693	2.29623	2.27897	2.27566	2.27413
1552360_a_at	5.74716	6.32125	6.51984	6.28011	5.76199	4.96135	3.90053	5.13205
1552362_a_at	5.54169	5.19599	5.09916	5.02393	7.52178	7.3345	7.9116	7.86329
1552364_s_at	3.55114	3.77124	3.28253	3.26697	5.82583	6.15761	6.20437	6.22792
1552365_at	9.58113	9.40759	9.14881	9.0124	4.00799	3.76847	3.75108	4.09464
1552367_a_at	8.16924	7.81033	6.96222	7.30365	3.45633	3.76082	3.85708	3.72425
1552368_at	2.27267	2.27305	2.27334	2.27286	2.27453	2.2737	2.28336	2.27228
1552370_at	8.41324	8.57907	8.84289	7.37433	7.75745	7.84116	8.1374	7.65143
1552372_at	2.27188	2.27188	2.27188	2.27188	2.27188	2.27188	2.27188	2.27309
1552373_s_at	2.27188	2.27188	2.27188	2.27188	2.27188	2.27188	2.27188	2.27188
1552375_at	2.39924	2.41422	2.4149	2.41015	2.44821	2.42875	2.39622	2.47666
1552377_s_at	2.6158	2.62959	2.63552	2.63155	2.65215	2.62093	2.57539	3.46646
1552378_s_at	3.43745	3.32791	3.42678	3.32176	3.46054	3.42499	4.56041	3.35768
1552379_at	2.27188	2.27188	2.27188	2.27345	2.27188	2.27188	2.27188	2.27188
1552381_at	2.71967	2.3499	2.48694	2.34775	2.28335	2.39059	2.33794	2.27453
1552383_at	4.81277	4.76484	4.7354	4.70728	4.66237	4.69804	4.88664	4.64484
1552384_a_at	2.27198	2.27207	2.27221	2.27206	2.27257	2.34969	2.78011	2.27189
1552386_at	2.27188	2.27188	2.27188	2.27188	2.27188	2.27188	2.27188	2.27188
1552388_at	2.27876	3.04227	2.28129	2.27966	2.28302	2.27825	2.65778	2.29729
1552389_at	2.75051	2.54261	2.73142	2.54419	2.48037	2.56822	3.25345	2.49536
1552390_a_at	2.29675	2.29611	2.2981	2.29458	2.30692	2.3007	2.29117	2.28574
1552391_at	3.13091	3.0359	3.04036	3.02286	3.07285	3.04422	3.0067	2.95561
1552393_at	2.27433	2.27513	2.27561	2.27487	2.27797	2.27665	2.27403	2.27301
1552394_a_at	2.27381	2.27188	2.27188	2.27188	2.27188	2.27188	2.27188	2.27188
1552395_at	2.30419	2.28891	2.29045	2.34323	2.29518	2.29244	2.28507	2.28101
1552396_at	2.3866	2.33852	2.35081	2.33644	2.27228	2.32765	2.51267	2.31689
1552398_a_at	2.27188	2.27188	2.27188	2.27188	2.27188	2.27188	2.27188	2.27188
1552399_a_at	2.27272	2.27188	2.2734	2.27292	2.27463	2.34664	2.36786	2.32766
1552400_a_at	3.04257	2.6828	2.73894	2.7642	2.8177	2.77857	3.15542	2.70688
1552401_a_at	2.27439	2.27519	2.27568	2.27494	2.27814	2.27644	2.27409	2.27304
1552402_at	2.42621	2.43833	2.44349	2.73058	2.47266	2.45264	2.41724	2.39385
1552405_at	2.27188	2.27188	2.27188	2.27188	2.27188	2.27188	2.27188	2.27188
1552408_at	2.27188	2.27188	2.27188	2.27188	2.27188	2.27188	2.27188	2.27188
1552409_a_at	3.06447	3.02129	2.88151	2.86955	2.91675	2.88128	2.83263	2.79324
1552410_at	2.27188	2.27188	2.27188	2.27188	2.27188	2.27188	2.27188	2.27188
1552411_at	2.27188	2.27188	2.27188	2.27188	2.27188	2.27188	2.27188	2.27188
1552412_a_at	2.27188	2.27188	2.27188	2.27188	2.27188	2.27188	2.27188	2.27338
1552414_at	2.36628	2.37352	2.38006	3.08441	2.40387	2.3866	2.36163	2.3436
1552415_a_at	2.27188	2.27188	2.27188	2.27188	2.27188	2.27188	2.27188	2.27188
1552417_a_at	7.46589	7.21418	7.09108	7.39394	5.4565	5.47938	5.79413	5.38291
1552418_at	2.27188	2.27188	2.27188	2.27188	2.27188	2.27188	2.27188	2.27188
1552419_s_at	2.37376	2.37844	2.40247	2.43261	2.41247	2.39438	2.36837	2.34234
1552421_a_at	2.27188	2.27188	2.27188	2.27188	2.27188	2.27188	2.27188	2.27188
1552422_at	2.27293	2.27339	2.27368	2.80012	2.27508	2.27413	2.2727	2.27222
1552423_at	3.2382	3.56527	3.44112	2.58138	3.26697	3.23086	3.46974	4.60538
1552424_at	2.27188	2.27188	2.27188	2.27188	2.27188	2.27188	2.33371	2.27188
1552425_a_at	2.27188	2.27188	2.27188	2.27188	2.27188	2.27188	2.27188	2.27188
1552426_a_at	8.26463	8.22475	8.48765	8.07521	8.42166	8.58559	8.37036	8.70638
1552427_at	2.86328	2.45194	3.00857	3.12387	4.08446	4.35346	2.39711	3.05896
1552430_at	4.2156	4.01041	3.43985	4.57005	2.74067	2.45435	2.30215	2.36405
1552432_at	2.27281	2.27323	2.27352	2.27304	2.27483	2.27393	2.2726	2.27216
1552436_a_at	2.27188	2.27188	2.27188	2.27188	2.27188	2.27188	2.27188	2.27188
1552438_a_at	2.27188	2.27188	2.27188	2.27188	2.27188	2.27188	2.27188	2.27188
1552439_s_at	2.27188	2.27188	2.27188	2.31142	2.27188	2.27188	2.27188	2.27188
1552440_at	2.34036	2.34433	2.48662	2.34227	2.36846	2.35474	2.54637	2.32134
1552445_a_at	2.27797	2.2794	2.28033	2.27996	2.28438	2.28161	2.27727	2.27526
1552448_a_at	2.27188	2.27188	2.27188	2.27188	2.27188	2.27188	2.27188	2.27188
1552449_a_at	2.27188	2.27188	2.27188	2.27188	2.27188	2.27188	2.27188	2.27188
1552450_a_at	2.27188	2.27188	2.27188	2.27188	2.27188	2.27188	2.27188	2.27188
1552452_at	2.27188	2.27188	2.27188	2.27188	2.27188	2.27188	2.27188	2.27188
1552453_a_at	2.27188	2.27188	2.27188	2.27188	2.27188	2.27188	2.27188	2.27188
1552455_at	5.62684	5.58626	4.96135	6.85939	9.35884	9.88362	7.31676	7.32813
1552456_a_at	2.83014	3.13305	2.31024	2.99556	3.17041	3.35822	4.55161	4.6604
1552457_a_at	2.27319	2.27372	2.27468	2.27349	2.27563	2.27457	2.28143	2.30173
1552458_at	2.27188	2.27188	2.27188	2.27188	2.27188	2.27188	2.27188	2.27188
1552459_a_at	2.28595	2.28852	2.29015	2.56447	2.29675	2.29199	2.28484	2.28083
1552461_at	2.27188	2.27188	2.27188	2.27188	2.27188	2.27188	2.27188	2.27192
1552463_at	2.35107	2.3034	2.30607	2.30614	2.31703	2.30949	2.29797	2.33653
1552466_x_at	2.27188	2.27188	2.27188	2.27188	2.36507	2.28058	2.27188	2.30203
1552467_at	2.41768	2.38039	2.49543	2.37709	2.43541	2.39296	2.36711	2.34858
1552468_a_at	2.27188	2.27188	2.27188	2.34592	2.27188	2.27188	2.27188	2.27188
1552470_a_at	6.52835	5.98974	5.08304	6.45643	5.29136	5.50267	5.67419	4.00015
1552472_a_at	5.18751	3.95745	4.00531	4.4744	4.58939	4.55592	5.50778	5.23965
1552473_at	6.14052	6.09375	5.92743	6.04499	5.85736	6.04084	5.98974	5.90298
1552474_a_at	9.58061	9.29785	8.95645	9.61628	8.64845	9.1285	9.28409	9.54399
1552476_s_at	3.08651	3.08015	3.08924	3.87398	3.20261	2.8433	3.0545	3.00935
1552477_a_at	6.64053	7.21684	8.1057	6.73042	6.88515	5.71675	7.1229	7.4625
1552478_a_at	4.26906	4.19892	4.60145	3.60387	4.02902	3.49245	4.60225	4.29417
1552480_s_at	2.27188	2.27188	2.27188	2.27188	2.27188	2.29783	2.37136	2.27188
1552481_s_at	2.31508	2.30765	2.34347	2.4021	2.71339	3.17939	2.8162	2.5926
1552482_at	2.31692	2.32096	2.32516	2.31955	2.33255	2.32923	2.38741	2.35865
1552484_at	2.27188	2.27188	2.27188	2.27188	2.27188	2.27188	2.27188	2.27188
1552485_at	5.6239	5.20636	4.73994	4.07953	6.38352	6.62116	7.45208	7.04915
1552486_s_at	5.57468	5.35615	6.26404	6.34801	5.94406	6.49413	6.33357	6.43333
1552487_a_at	2.27188	2.27188	2.27188	2.27314	2.27188	2.27188	2.27188	2.27239
1552489_s_at	2.2736	2.27422	2.28045	2.317	2.28897	2.27519	2.2733	2.27215
1552490_at	2.30086	2.30395	2.3066	2.30249	2.31778	2.31018	2.29949	2.28491
1552491_at	2.27188	2.27188	2.27814	2.27188	2.27188	2.27188	2.27188	2.27188
1552493_s_at	2.27188	2.27188	2.27188	2.27188	2.27188	2.27188	2.27188	2.27188
1552494_at	2.27214	2.27234	2.27259	2.27232	2.27328	2.27276	2.27205	2.28155
1552496_a_at	3.71787	3.1997	3.352	4.27015	4.82171	5.20513	5.08786	4.23428
1552497_a_at	2.27188	2.27188	2.28763	2.27188	2.27188	2.27188	2.27188	2.27188
1552498_at	2.82425	2.83123	2.74521	3.3354	2.88094	2.84033	2.80102	2.8474
1552499_a_at	2.27188	2.27188	2.27188	2.27188	2.76254	2.27188	2.27188	2.27188
1552501_a_at	2.27188	2.27188	2.27188	2.27188	2.27188	2.27188	2.27188	2.27188
1552502_s_at	2.27188	2.27188	2.27188	2.27188	2.29255	2.27629	3.63032	2.65937
1552503_at	2.27188	2.27188	2.27188	2.27188	2.27188	2.27188	2.27188	2.27188
1552504_a_at	2.85278	2.85809	2.86876	3.02807	2.87093	2.71073	2.82401	2.96353
1552506_at	2.27188	2.27188	2.27188	2.27188	2.27188	2.27188	2.27188	2.27188
1552507_at	2.27188	2.27188	2.27188	2.27188	2.27188	2.27188	2.27188	2.27188
1552508_at	2.27188	2.27188	2.27188	2.27188	2.27188	2.27188	2.27188	2.27188
1552509_a_at	2.27188	2.27188	2.27188	2.27188	2.27188	2.27188	2.27188	2.27188
1552510_at	2.27188	2.27188	2.27188	2.34224	2.27188	2.27188	2.27188	2.27188
1552511_a_at	2.27188	2.27188	2.27188	2.27188	2.27188	2.27188	2.27188	2.27188
1552514_at	2.27188	2.27188	2.27188	2.27188	2.27188	2.27188	2.27188	2.27188
1552515_at	2.27188	2.41018	2.54313	2.27188	2.27188	2.27188	2.27188	2.27188
1552516_a_at	2.48746	2.76672	2.37554	2.36434	2.40318	2.36428	4.83624	2.50025
1552518_s_at	2.28251	2.28463	2.28604	2.3669	2.29682	2.2877	2.28167	2.27834
1552519_at	2.27318	2.2737	2.274	2.27347	2.2756	2.27455	2.27293	2.5539
1552520_at	2.27188	2.27188	2.27188	2.27188	2.27188	2.27188	2.27188	2.27188
1552521_a_at	2.27376	2.27441	2.27262	2.27417	2.27676	2.65175	2.27346	2.28502
1552522_at	2.27889	2.28041	2.28143	2.33882	2.30852	2.28277	2.27811	2.27586
1552523_a_at	2.52792	2.40007	2.40607	3.38461	2.43348	2.41422	2.29179	2.4715
1552524_at	2.28872	2.3101	2.29324	2.28431	2.32	2.29558	2.27188	2.28271
1552526_at	2.27188	2.27188	2.27188	2.27188	2.27188	2.27188	2.27188	2.27188
1552528_at	2.27188	2.27188	2.27188	2.27188	2.27188	2.27188	2.27188	2.27188
1552531_a_at	2.27188	2.27188	2.27188	2.27188	2.27188	2.27188	2.27188	2.27188
1552532_a_at	4.24458	3.68826	3.97288	3.43029	2.70679	2.62427	2.73601	2.27188
1552535_at	2.27188	2.27188	2.27188	2.27188	2.27188	2.27188	2.27188	2.27188
1552536_at	2.27188	2.27188	2.27188	2.27188	2.27188	2.27188	2.27188	2.27188
1552538_a_at	2.27188	2.27188	2.27188	2.27188	2.27188	2.27188	2.27188	2.27188
1552540_s_at	4.31135	3.21108	3.90303	3.9907	3.02102	3.1631	3.13285	2.90193
1552541_at	2.27188	2.27188	2.27188	2.27188	2.27188	2.27188	3.52424	2.27188
1552542_s_at	2.27188	2.27188	2.27188	2.27188	2.27188	2.27188	2.27188	2.27188
1552543_a_at	2.28947	2.27188	2.27188	2.27188	2.27188	2.27188	2.27188	2.27188
1552544_at	2.32863	2.27188	2.27188	2.27188	2.27188	2.27188	2.27188	2.27188
1552546_a_at	2.81132	2.83201	3.21123	4.06526	2.42616	2.41698	2.37841	2.36628
1552548_at	2.27188	2.27188	2.27188	2.27188	2.27188	2.27188	2.27188	2.27188
1552549_a_at	2.45014	2.46072	2.50434	2.45758	2.49958	2.47822	2.44047	2.4158
1552552_s_at	2.28889	2.29172	2.29339	2.30152	2.30095	2.29579	2.28745	2.28281
1552553_a_at	2.27188	2.27188	2.27188	2.27188	2.27188	2.27188	2.27312	2.27188
1552554_a_at	2.27188	2.27188	2.27188	2.27188	2.27188	2.27188	2.27188	2.27188
1552555_at	3.22769	3.80623	3.22839	3.21212	2.92322	3.22722	3.19758	3.14356
1552557_a_at	2.27188	2.30222	2.27188	2.27188	2.27188	2.27188	2.27188	2.27188
1552558_a_at	2.77677	2.78647	2.79635	2.77766	2.83154	3.07478	2.74738	2.71202
1552559_a_at	2.28376	2.27617	2.27254	2.27229	2.2732	2.2727	2.40287	2.27192
1552562_at	3.62314	4.43488	6.69208	3.73142	3.84087	2.41351	2.33098	3.44787
1552563_a_at	2.27188	2.27188	2.27188	2.27794	2.27188	2.27188	2.27188	2.27188
1552564_at	2.27188	2.27188	2.27396	2.27188	2.27188	2.27188	2.27188	2.27188
1552566_at	2.27188	2.27188	2.27188	2.27188	2.27188	2.27188	2.38379	2.27188
1552568_at	2.35323	2.36082	2.88324	2.35804	2.38798	2.37368	2.34891	2.27188
1552569_a_at	2.27188	2.27188	2.27188	2.27188	2.27188	2.27188	2.27188	2.27188
1552570_at	2.27188	2.27188	2.27188	2.27188	2.27188	2.27188	2.27188	2.31239
1552572_a_at	4.39991	4.08061	4.05679	4.53276	4.84585	4.60835	4.6531	4.00823
1552573_s_at	5.86988	6.24463	5.8504	6.62088	6.07975	6.64225	6.92501	6.36728
1552575_a_at	2.27188	2.27188	2.27188	2.27188	2.27188	2.27188	2.27188	2.27188
1552576_at	2.27188	2.95744	2.27188	2.27188	2.27188	2.39325	2.27188	2.27188
1552578_a_at	2.27188	2.27188	2.27188	2.27188	2.2807	2.27188	2.27188	2.27188
1552579_a_at	2.29505	2.29834	2.30075	2.36159	2.31021	2.30359	2.29326	2.28735
1552580_at	2.37973	2.27517	2.27478	2.27491	2.48082	2.27447	2.49958	2.27232
1552582_at	2.27887	2.28038	2.44786	2.27736	2.28727	2.28274	2.29579	2.27584
1552583_s_at	2.27188	2.27188	2.27188	2.27188	2.27188	2.27188	2.27188	2.27436
1552584_at	2.30017	2.28268	2.28393	2.28219	2.28926	2.28554	2.28012	2.27726
1552585_s_at	2.27188	2.27188	2.27188	2.27188	2.27188	2.27188	2.27188	2.27188
1552586_at	2.27682	2.27357	2.27385	2.27334	2.27536	2.27436	2.27282	2.27229
1552587_at	2.27188	2.27188	2.27188	2.27188	2.27973	2.27188	2.27188	2.27188
1552588_a_at	2.27188	2.27188	2.27618	2.27188	2.27188	2.27188	2.27279	2.27188
1552590_a_at	2.27188	2.43663	2.27188	2.27188	2.27188	2.27188	2.27188	2.27188
1552592_at	2.27241	2.27296	2.27257	2.30309	2.27442	2.27358	2.31809	2.27292
1552594_at	2.28195	2.28395	2.28522	2.28331	2.29087	2.28691	2.28108	2.27798
1552596_at	2.27188	2.27188	2.27188	2.27188	2.27188	2.27188	2.27188	2.27188
1552598_at	2.27188	2.27188	2.27188	2.27188	2.27188	2.27188	2.27188	2.27188
1552599_at	2.27188	2.27188	2.27188	2.27188	2.27188	2.27188	2.27188	2.27188
1552602_at	2.31144	2.31495	2.43071	2.5059	2.33209	2.32256	2.30827	2.2994
1552604_at	2.27188	2.27188	2.27188	2.27188	2.27188	2.27188	2.27188	2.27188
1552605_s_at	2.28519	2.28767	2.28914	2.28774	2.29554	2.29293	2.27509	2.28022
1552607_at	2.86929	2.87383	3.0534	2.9259	2.87994	2.88553	2.84007	2.79712
1552608_at	2.27188	2.27188	2.27188	2.27188	2.27188	2.27188	2.27188	2.27188
1552609_s_at	2.27188	2.27188	2.27188	2.27188	2.31228	2.27188	2.27188	2.27188
1552610_a_at	3.4346	4.2684	5.47399	3.27055	5.71407	3.25333	5.08159	3.97508
1552611_a_at	2.27188	2.27188	2.27188	2.27188	2.27188	2.27188	2.27188	2.27188
1552612_at	2.70121	2.27188	2.33116	2.53914	4.96807	4.52688	7.0218	4.89282
1552613_s_at	3.87981	3.30301	3.12326	3.47913	5.84833	5.15129	6.41111	5.99078
1552615_at	4.91085	4.60461	4.49982	4.66479	4.70824	4.62224	4.62557	4.65442
1552616_a_at	2.27437	2.27518	2.27566	2.27492	2.27804	2.2764	2.35461	2.27303
1552617_a_at	9.15911	9.10992	9.18761	9.09615	8.14635	7.58481	7.22587	7.94245
1552618_at	6.53736	6.42984	6.30549	6.64135	6.18868	6.4717	6.4921	6.59052
1552619_a_at	9.37553	9.39523	9.47757	9.67842	9.30509	8.83381	8.99516	8.57209
1552620_at	3.06525	2.78977	3.70634	3.05523	2.83142	2.79324	2.60561	2.71315
1552621_at	9.23232	10.0558	7.90114	8.94948	8.37251	8.1825	9.08401	8.90961
1552622_s_at	8.08742	8.73695	6.6687	7.42856	7.2545	7.31842	8.10997	7.84961
1552623_at	2.98386	4.04718	3.70796	2.97244	3.10917	3.01201	2.946	2.89938
1552625_a_at	7.58855	7.56556	7.53967	7.33122	8.73777	8.73427	8.79015	7.62226
1552626_a_at	2.55718	2.5512	2.56229	2.54253	4.10898	3.94922	4.27735	4.45451
1552627_a_at	3.9919	2.89398	3.26374	4.31118	5.34907	5.5529	6.5491	4.1386
1552628_a_at	8.25061	8.28117	8.83381	8.07241	8.1315	7.28132	7.56539	7.00774
1552629_a_at	2.27188	2.27188	2.27188	2.27188	2.27188	2.27188	2.27188	2.27703
1552630_a_at	2.4242	2.41277	2.41728	2.52362	2.44677	2.31916	2.51437	2.37417
1552631_a_at	2.42178	2.3531	2.35914	2.35057	2.37817	2.36377	2.37231	2.32757
1552632_a_at	4.25717	4.17704	4.10425	4.08923	5.06924	5.41933	5.27868	4.38595
1552633_at	3.50262	3.90986	3.3939	3.24096	3.4192	3.65907	3.18523	3.48407
1552634_a_at	3.18348	3.4694	3.53301	3.24587	4.94457	5.84051	3.92258	3.99663
1552637_at	2.27188	2.27188	2.27188	2.27188	2.27188	2.27188	2.27188	2.27188
1552639_at	2.27794	2.27188	2.28029	2.27875	2.28434	2.29479	2.72929	3.36675
1552641_s_at	7.72663	7.63596	6.72974	7.41466	7.47552	7.7888	7.70215	7.82959
1552643_at	2.27258	2.27294	2.27321	2.27276	2.27432	2.27354	2.27242	2.27206
1552644_a_at	4.23428	3.94362	4.57403	3.71647	5.06599	3.68873	3.26374	3.94362
1552646_at	4.81081	4.49365	4.45394	4.97147	3.19193	3.25516	2.48951	3.70003
1552648_a_at	4.1274	4.09779	4.17392	4.08897	4.07953	4.18234	5.18019	4.02416
1552649_a_at	2.37037	2.38716	2.30569	2.4158	2.50826	2.7298	3.23789	2.34677
1552651_a_at	2.98513	2.90577	2.91516	2.90114	2.71988	2.83064	2.87285	2.82515
1552652_at	4.01863	3.51836	3.70101	3.98567	3.98014	4.35167	4.0931	3.95774
1552656_s_at	2.27688	2.27809	2.27188	2.27762	2.28271	2.28002	6.40146	4.46518
1552657_a_at	2.3511	2.34192	2.3476	2.33984	2.36564	2.35233	2.3306	2.31954
1552658_a_at	2.27527	2.2763	2.28029	2.27589	2.29537	2.27768	2.27486	2.27359
1552660_a_at	7.29477	6.58213	6.44321	7.25244	7.86843	6.77407	8.26798	7.30125
1552661_at	2.3138	2.93799	2.48225	2.31583	2.30304	2.3254	2.29405	2.30132
1552662_a_at	2.34724	3.06918	2.27942	2.27507	2.27812	2.27661	2.2766	2.27312
1552663_a_at	2.28506	2.28748	2.28895	2.41678	2.27188	2.29091	2.28395	2.2801
1552664_at	6.24784	6.39024	6.74792	6.04221	6.01207	6.10619	5.98151	5.87539
1552665_at	2.9826	2.88421	3.05274	2.88594	2.9309	2.89632	2.85175	2.80583
1552666_a_at	2.27188	2.27188	2.27188	2.27188	2.27188	2.27188	2.27188	2.27188
1552667_a_at	2.27188	2.27188	2.27188	2.27188	2.27188	2.27188	2.27188	2.27188
1552669_at	2.27188	2.27188	2.27188	2.27188	2.27188	2.27188	2.27188	2.27188
1552670_a_at	2.27188	2.37832	4.11472	4.07486	3.93719	3.67755	2.77942	2.84342
1552671_a_at	5.04896	4.87149	4.83703	4.92311	5.34734	5.4398	6.92854	7.22633
1552672_a_at	2.27337	2.27188	2.27188	2.27188	2.27188	2.27188	2.27188	2.27188
1552673_at	2.64255	2.67415	2.62054	2.84439	8.69478	7.93932	7.338	7.40184
1552674_at	2.27188	2.27188	2.27188	2.27188	2.27188	2.27188	2.27188	2.27188
1552675_at	2.27188	2.28047	2.31137	2.27751	2.28329	2.28065	2.28327	2.27482
1552676_at	4.47017	3.36488	4.10617	3.86445	4.07667	3.8509	3.83585	2.60152
1552677_a_at	3.30732	3.29065	3.29946	3.50708	3.32823	3.12967	3.27117	3.20949
1552678_a_at	6.6383	5.91643	5.36052	5.60835	7.42115	6.73963	6.72598	6.30116
1552680_a_at	3.34139	3.2633	2.67298	2.65271	3.43924	2.73333	4.76723	4.22579
1552682_a_at	3.34457	3.22026	3.22747	3.03336	5.38652	5.34635	4.11788	3.35977
1552684_a_at	2.56229	2.5257	3.69353	3.02906	5.31313	4.60077	2.65517	3.44774
1552685_a_at	4.104	4.15604	5.26348	3.72191	6.18251	4.43969	5.02363	4.7268
1552686_at	2.30043	2.27188	2.27188	2.27188	2.27188	2.27188	2.27188	2.27188
1552687_a_at	2.3699	2.28736	2.28884	2.2864	2.29513	2.29081	2.28387	2.28004
1552689_at	6.35041	6.15731	5.84009	6.56551	6.16218	6.0091	5.60992	5.50432
1552690_a_at	2.27188	2.27188	2.27188	2.27188	2.27188	2.27188	2.27188	2.27188
1552691_at	2.34964	2.45377	2.30958	2.28831	2.28776	2.28427	2.27922	2.3242
1552693_at	2.27188	2.27188	2.27188	2.27188	2.27188	2.27188	2.27695	2.27188
1552694_at	2.27188	2.27188	2.27914	2.27188	2.27188	2.27188	2.27188	2.27188
1552695_a_at	2.309	2.27254	2.27281	2.79118	2.27367	2.27304	2.27216	2.27196
1552696_at	4.02716	3.66846	3.5765	3.54932	4.73079	5.78682	5.1351	3.88231
1552698_at	5.59834	7.34641	5.94432	6.51854	2.80597	2.76726	2.79158	2.68635
1552701_a_at	2.27382	2.27449	2.27487	2.27424	2.27688	2.27555	2.27352	2.46763
1552703_s_at	2.27188	2.27369	2.27188	2.27188	2.27188	2.27188	2.27188	2.27188
1552705_at	2.27188	2.27188	2.27188	2.27188	2.31526	2.27188	2.27188	2.27188
1552708_a_at	2.58244	2.41274	2.49326	2.59252	4.02751	2.79109	2.77699	3.74386
1552711_a_at	8.22767	8.50056	8.81683	8.45715	9.23917	8.81595	8.87772	9.03539
1552712_a_at	4.37296	3.97288	3.95581	3.94764	2.80102	3.13984	4.31368	3.88843
1552713_a_at	2.28143	2.27855	2.2846	2.30534	2.29015	2.28636	2.30375	2.27996
1552714_at	2.27188	2.27188	2.27188	2.27188	2.27188	2.27188	2.27188	2.27188
1552715_a_at	2.27188	2.27188	2.27188	2.27188	2.27188	2.27188	2.27188	2.27339
1552716_at	3.01298	2.97984	3.17041	3.22591	3.02423	2.8384	2.59594	2.90397
1552717_s_at	2.83064	2.83725	3.35657	3.14232	2.90223	2.84563	2.80132	2.36382
1552718_at	2.27188	2.27188	2.27188	2.27188	2.27188	2.27188	2.27188	2.35492
1552719_at	3.46491	3.70781	2.76499	3.31932	3.45949	3.11536	4.50274	3.22671
1552721_a_at	2.27188	2.27188	2.27188	2.27188	2.27188	2.27188	2.27188	2.27188
1552722_at	2.27188	2.27188	2.27188	2.27188	2.27188	2.27188	2.27188	2.27188
1552724_at	2.27287	2.27332	2.27361	2.27312	2.27497	2.27404	2.27265	2.39466
1552725_s_at	2.29808	2.30119	2.30982	2.33172	2.31393	2.28912	2.28269	2.28941
1552726_at	2.29991	2.3389	2.34448	2.33684	2.3618	2.34928	2.33044	2.88585
1552727_s_at	2.27188	2.27188	2.27188	2.27188	2.74536	2.3818	2.27188	3.6532
1552729_at	4.66189	5.54894	4.20943	4.19858	3.32382	3.89209	2.78519	4.11035
1552730_at	2.27188	2.27188	2.27188	2.27188	2.27188	2.27188	2.27188	2.27188
1552731_at	2.27188	2.27188	2.27188	2.27188	2.27188	2.27188	2.27188	2.27188
1552732_at	2.27188	2.27188	2.27188	2.27677	2.27188	2.27188	2.27188	2.29627
1552733_at	2.45698	2.59804	2.59387	3.67904	2.27299	2.27188	2.27188	2.42145
1552734_at	2.58592	2.59207	2.60421	2.59238	2.65139	2.60888	2.59295	2.53301
1552735_at	4.52571	5.51126	3.31606	3.8415	4.43518	4.61076	4.44288	4.42009
1552736_a_at	3.98687	4.27704	3.02164	4.4289	8.25708	9.54371	7.35914	7.19274
1552737_s_at	4.47297	2.99995	4.04161	4.36596	4.66274	3.89681	4.12001	3.15993
1552738_a_at	2.29942	2.37188	2.91336	2.37004	4.50535	4.70551	4.6071	4.37318
1552739_s_at	4.16606	5.00691	3.86138	4.0646	5.94038	6.27227	6.88777	6.41205
1552740_at	2.48756	2.51622	2.53759	2.51919	2.87655	2.59984	2.55449	3.04884
1552742_at	2.27265	2.27188	2.27188	2.27293	2.27188	2.27188	2.27188	2.27188
1552743_at	2.27188	2.27188	2.27188	2.27188	2.27188	2.27188	2.27188	2.27188
1552745_at	2.34851	2.35614	2.60056	2.35361	2.38213	2.36759	2.34412	2.33003
1552747_a_at	2.27188	2.27188	2.27188	2.27188	2.27188	2.27188	2.27188	2.27188
1552749_a_at	4.81731	4.90532	5.13685	4.42934	4.38401	4.38694	4.38712	5.08387
1552750_at	2.27188	2.27188	2.27188	2.41885	2.27188	2.27188	2.27188	2.27188
1552751_a_at	2.36646	2.3372	2.34254	2.33497	2.35884	2.34787	2.32658	2.31607
1552752_a_at	2.56959	2.36491	2.37203	2.7829	2.27188	2.37675	2.35296	2.33704
1552754_a_at	3.90553	2.71091	3.73523	3.85025	2.27228	2.2728	2.2719	2.31998
1552755_at	6.34373	4.25378	5.64372	6.131	2.37422	2.35998	2.2727	2.27188
1552757_s_at	2.5475	2.46363	2.3822	4.66144	2.29018	2.27188	2.31628	2.2824
1552758_at	2.27188	2.27188	2.27188	2.27188	2.27188	2.27188	2.27188	2.27188
1552760_at	2.27188	2.27188	2.27188	2.27188	2.27188	2.27188	2.27188	2.27188
1552761_at	2.55059	2.56006	2.5705	2.5512	2.60273	2.57173	2.53308	2.53141
1552763_at	2.27484	2.27571	2.27631	2.28017	2.27889	2.27703	2.28571	2.27332
1552765_x_at	2.4236	2.27647	2.2737	2.27319	2.27512	2.27368	2.27272	2.27223
1552766_at	2.48646	2.76217	2.64982	2.75433	3.21813	3.99963	4.69196	2.88011
1552767_a_at	5.12575	4.45053	4.25575	4.20997	7.02784	7.76789	8.2697	8.19861
1552768_at	2.27188	2.27188	2.27188	2.27188	2.27188	2.27188	2.27188	2.27188
1552769_at	3.74694	3.74093	4.15371	3.76936	3.73744	3.70748	3.68012	3.65477
1552770_s_at	2.43433	3.53937	2.45208	3.1002	2.27188	2.46124	2.41891	2.28546
1552771_a_at	2.27188	2.27188	2.27188	2.27188	2.27188	2.2722	2.27188	2.27188
1552772_at	2.27188	2.27188	2.27188	2.27188	2.28127	2.27188	2.27188	2.27188
1552773_at	2.30179	2.27188	2.27188	2.289	2.27188	2.27188	2.27188	2.27188
1552774_a_at	5.57315	5.23965	4.8805	4.43969	3.49567	3.84216	4.39931	4.09143
1552775_at	2.29137	2.2944	2.29637	2.27188	2.30472	2.29879	2.28969	2.28455
1552777_a_at	2.27188	2.27188	2.27188	2.27188	2.27188	2.27188	2.27188	2.27188
1552779_a_at	2.27359	2.29958	2.27283	2.27248	2.2737	2.27306	2.27217	2.27197
1552782_at	2.31641	2.32034	2.3245	2.31887	2.33852	2.32856	2.31276	2.30338
1552783_at	2.29777	2.36717	2.34441	2.41006	2.39188	2.41418	2.45377	2.97714
1552785_at	2.28353	2.49513	2.28724	2.36207	2.29297	2.28892	2.28258	2.27903
1552787_at	2.35081	2.35856	2.36472	2.3556	2.38495	2.44761	2.49536	2.40435
1552788_a_at	2.30196	2.32977	2.30806	2.30346	2.31926	2.31123	2.44717	2.38737
1552789_at	2.74137	2.60528	2.56754	3.18488	2.59788	2.56978	2.5311	2.41411
1552790_a_at	5.40529	4.97874	3.74192	6.15552	4.20703	4.15272	3.18268	3.01111
1552791_a_at	2.27188	2.27996	2.28094	2.30126	2.44539	2.74457	5.01765	3.21038
1552792_at	2.69316	2.56886	2.71073	2.36625	3.32893	3.54744	4.74626	2.61841
1552793_at	2.27188	2.27188	2.27188	2.27188	2.27188	2.27188	2.27188	2.31743
1552794_a_at	2.77091	2.78051	2.79465	3.30375	3.77373	2.79118	2.7451	2.70998
1552796_a_at	2.52315	2.37687	2.40343	2.27834	2.28368	2.28095	2.27687	2.27498
1552797_s_at	9.93893	10.2217	10.0582	9.9612	8.79817	9.0225	8.70992	8.77713
1552798_a_at	2.27188	2.27188	2.27188	2.27188	2.27188	2.27188	2.2728	2.27188
1552799_at	2.27188	2.27188	2.27188	2.27188	2.27188	2.27188	2.27188	2.27188
1552800_at	3.38824	3.2315	3.33473	2.44954	3.26247	2.39824	3.2003	3.1479
1552801_at	2.29384	2.29711	2.29929	2.29556	2.30826	2.30193	2.29202	2.28638
1552803_a_at	2.27595	2.33302	2.27341	2.27293	2.27467	2.2738	2.27253	2.27212
1552804_a_at	2.69514	2.36077	2.29893	2.49769	2.2837	2.27738	2.29113	2.27499
1552806_a_at	2.46283	2.27888	2.27974	2.27837	2.28371	2.28098	2.27688	2.27499
1552807_a_at	2.27188	2.27188	2.27188	2.27188	2.27188	2.27188	2.27188	2.27188
1552808_at	2.27188	2.27188	2.27188	2.49659	2.27188	2.27188	2.27188	2.27188
1552809_at	2.31881	2.29268	2.2867	2.28457	2.29247	2.28835	2.28217	2.27873
1552811_at	2.37698	2.27226	2.27247	2.27224	2.27308	2.2726	2.2719	2.27191
1552812_a_at	4.96936	5.06026	5.34782	6.03584	4.83427	3.88992	5.0937	3.14265
1552813_at	2.27381	2.27448	2.54572	2.27424	2.27687	2.27554	2.27352	2.27271
1552814_a_at	2.27188	2.27188	2.27188	2.27188	2.27188	2.27188	2.27188	2.27188
1552816_at	2.27188	2.29714	2.27188	2.27188	2.27188	2.27188	2.27188	2.27188
1552818_a_at	2.27188	2.27188	2.27188	2.27188	2.27188	2.27188	2.27188	2.27188
1552819_at	2.27188	2.27188	2.27188	2.27188	2.27188	2.27188	2.27188	2.27188
1552822_at	2.88289	3.85418	3.78028	2.79145	2.9403	2.80432	2.85558	2.81487
1552825_at	2.29995	2.30303	2.30551	2.30138	2.31647	2.30905	2.2975	2.37586
1552826_at	2.28036	2.27188	2.27188	2.27188	2.27188	2.27188	2.27188	2.27188
1552827_s_at	2.27188	2.27188	2.27188	2.27188	2.27188	2.27188	2.27188	2.27188
1552828_at	2.27781	2.2792	2.28009	2.27861	2.29177	2.28131	2.28191	2.44643
1552829_at	2.27188	2.27188	2.27188	2.27188	2.27188	2.27188	2.27188	2.27188
1552830_at	2.29615	2.34065	2.29177	2.28904	2.29886	2.29382	2.28615	2.96033
1552833_at	2.27188	2.27188	2.27188	2.27188	2.27188	2.27188	2.46849	2.27188
1552834_at	5.05539	4.64902	4.64176	4.62495	4.57132	4.58366	4.5888	4.32017
1552835_at	2.27188	2.27188	2.27188	2.27188	2.27188	2.27188	2.27188	2.27188
1552836_at	2.27188	2.27188	2.40965	2.27188	2.27188	2.27188	2.27188	2.27188
1552837_at	2.27188	2.27373	2.27188	2.27188	2.27188	2.27188	2.27188	2.27188
1552839_at	2.28268	2.276	2.27588	2.65086	2.2793	2.30204	2.27365	2.27345
1552841_s_at	2.27188	2.27188	2.27188	2.27188	2.27188	2.27188	2.27188	2.27188
1552842_at	2.92509	2.52481	2.59129	2.45163	2.78384	2.55635	2.50069	2.47137
1552843_at	2.55211	2.56548	2.65555	2.55501	2.61008	2.57539	2.73206	2.50736
1552845_at	4.79897	5.56833	5.64304	4.33602	5.65972	4.69032	5.20911	5.47729
1552846_s_at	2.28656	2.28928	2.29082	2.28812	2.29773	2.29281	2.28534	2.2812
1552848_a_at	2.27188	2.27188	2.27188	2.27188	2.27188	2.27188	2.27188	2.27188
1552849_at	2.27188	2.27188	2.27188	2.27188	2.27188	2.27188	2.27188	2.27188
1552851_at	2.27188	2.27188	2.27188	2.27188	2.27188	2.27188	2.27188	2.27188
1552852_a_at	2.27188	2.27188	2.27188	2.27188	2.27188	2.27188	2.27188	2.27188
1552853_at	2.27403	2.272	2.27518	2.27451	2.27733	2.27588	2.28081	2.31657
1552854_a_at	2.33263	2.33768	2.34312	2.33543	2.36021	2.3478	2.32698	2.31635
1552856_at	2.27188	2.27188	2.27188	2.27188	2.27188	2.27188	2.27188	2.27188
1552857_a_at	2.27188	2.27188	2.27188	2.27188	2.27188	2.27188	2.27188	2.27188
1552858_at	2.27201	2.29242	2.27228	2.2721	2.27396	2.27233	2.27195	2.27269
1552860_at	2.29694	2.27389	2.27422	2.27366	2.27592	2.27481	2.36603	2.27244
1552862_at	5.90128	6.9995	5.60804	5.55483	4.21107	4.3042	4.29899	4.26699
1552863_a_at	2.51549	2.66155	2.53635	2.61785	2.56481	2.54049	2.58638	2.47236
1552865_a_at	2.27188	2.27188	2.27188	2.27188	2.27188	2.27188	2.27188	2.27188
1552867_at	4.85913	5.34255	5.12889	5.65744	6.08889	5.87955	4.43025	4.6968
1552868_at	2.49147	2.79663	2.51317	2.49113	2.54214	4.07015	2.47877	3.33259
1552870_s_at	2.47498	2.27299	2.27327	2.27281	2.27443	2.27362	2.27244	2.27208
1552872_at	3.63064	3.62098	3.70027	4.14674	3.63366	3.60614	3.58475	3.54278
1552873_s_at	2.346	2.35327	2.3594	3.60919	2.3332	2.364	2.34096	2.28975
1552875_a_at	2.40709	2.28462	2.28245	2.28085	2.28729	2.28395	2.279	2.27645
1552876_at	2.27188	2.27188	2.27188	2.27188	2.27188	2.27188	2.27188	2.27188
1552877_s_at	2.27188	2.27188	2.27188	2.27188	2.27188	2.27188	2.27188	2.3149
1552878_at	2.36159	3.17041	2.73044	2.53027	2.27775	2.27619	2.31347	2.27296
1552879_a_at	4.67881	5.28107	4.19832	4.0363	2.91643	3.01257	3.07903	2.74373
1552880_at	2.27188	2.27188	2.27188	2.27188	2.27188	2.27188	2.27188	2.2721
1552882_a_at	2.60339	2.6095	2.62276	2.64055	2.65561	2.62639	2.58441	2.5466
1552884_at	2.73004	2.73973	2.74811	2.72941	2.78205	2.74904	2.70419	2.66341
1552885_a_at	2.44804	2.61903	2.63597	2.46728	2.51709	2.49489	3.70047	2.41362
1552887_at	2.58478	2.7704	2.53767	2.52689	2.56599	2.54198	2.50266	2.47316
1552889_a_at	3.76171	3.85322	3.93661	3.75108	3.4624	3.55984	3.7231	3.72257
1552890_a_at	2.45717	2.55665	2.47737	2.46416	2.50563	2.48497	2.44724	2.42178
1552892_at	2.29621	3.04911	2.27233	2.27214	2.27281	2.2724	2.27196	2.2719
1552893_at	2.27188	2.78173	2.27188	2.27188	2.27188	2.27188	2.27188	2.27188
1552895_a_at	2.27188	2.40287	2.27188	2.28245	2.27188	2.27188	2.27188	2.27188
1552897_a_at	2.27321	2.27375	2.31096	2.27352	2.27568	2.54802	2.27297	2.284
1552898_a_at	2.27188	2.27188	2.27188	2.27188	2.27188	2.27188	2.27188	2.27188
1552899_at	2.5945	2.40121	2.46924	3.18896	2.43506	2.42724	2.41757	2.39292
1552900_a_at	2.27188	2.27188	2.27188	2.27188	2.27188	2.27188	2.27188	2.27188
1552902_a_at	2.27188	2.27188	2.27188	2.27188	2.27188	2.27188	2.27188	2.27188
1552903_at	2.27228	2.27253	2.2728	2.27246	2.27366	2.38979	2.30804	2.49268
1552904_at	2.27981	2.2814	2.34796	2.28084	2.28728	2.33076	2.279	2.27644
1552906_at	2.30526	2.34773	2.27209	2.33668	2.54497	2.78895	3.99663	3.08144
1552908_at	2.27188	2.27188	2.27188	2.27188	2.27188	2.27188	2.27188	2.27188
1552910_at	2.27324	2.2738	2.27411	2.27356	2.27576	2.27469	2.2769	2.27239
1552911_at	2.72953	2.39502	2.40173	2.39195	2.42803	2.40866	2.38091	2.36067
1552912_a_at	2.27188	2.27188	2.27188	2.27188	2.27188	2.27188	2.27188	2.27188
1552913_at	2.27188	2.27188	2.27188	2.27188	2.27188	2.27188	2.27188	2.27188
1552914_a_at	4.32499	3.08888	2.86085	4.36854	3.13159	3.92808	3.8157	2.993
1552915_at	2.27369	2.28095	2.3004	2.27408	2.2766	2.27534	2.27339	2.28785
1552917_at	2.75811	2.27188	2.37326	2.36381	2.39503	2.38657	2.35424	2.33811
1552919_at	2.91494	2.82088	2.99108	2.91121	3.00783	3.00046	2.94943	2.80989
1552921_a_at	6.76472	5.9431	6.64719	7.75111	7.76192	8.13816	8.39675	7.65234
1552922_at	2.27188	2.27188	2.27188	2.27188	2.27188	2.27188	2.27188	2.27188
1552923_a_at	2.27188	2.27437	2.27188	2.27188	2.27188	2.27188	2.27188	2.27188
1552924_a_at	2.68009	2.92672	2.69561	2.78799	2.71256	2.64946	2.64217	2.6137
1552925_at	2.27437	2.27517	2.27565	2.2749	2.27803	2.2764	2.48729	2.27303
1552927_at	3.45245	3.54087	3.60149	3.38695	3.49889	3.40256	3.79132	3.91427
1552928_s_at	2.88616	2.53973	2.59335	2.57569	2.61889	2.55374	3.2079	2.46009
1552929_at	2.27188	2.27188	2.27188	2.27188	2.27188	2.27188	2.27188	2.27188
1552930_at	7.85608	7.22612	7.03804	7.54314	6.81352	7.25582	7.28096	7.09233
1552931_a_at	6.88059	7.0052	7.31405	7.25488	6.52655	6.86925	7.10812	6.66749
1552932_at	2.27188	2.27188	2.27188	2.27188	2.27188	2.27188	2.27188	2.27188
1552933_at	2.28208	2.4045	2.28545	2.28345	2.29107	2.28711	2.28122	2.27807
1552935_at	2.27188	2.27188	2.27188	2.27188	2.27188	2.27188	2.27188	2.27188
1552937_s_at	5.37971	5.68321	5.68665	6.04437	6.55255	6.51964	5.69133	6.46622
1552938_at	2.52532	2.58664	2.55161	2.53259	2.28044	2.55702	3.11522	2.59475
1552939_at	2.30519	2.30848	2.31187	2.3071	2.32388	2.31554	2.84544	2.29478
1552940_at	2.28977	2.2926	2.59796	2.29129	2.27188	2.29677	2.28834	2.28343
1552942_at	2.28417	2.28648	2.28795	2.28563	2.29392	2.28982	2.28316	2.28056
1552943_at	2.27188	2.27188	2.27188	2.27188	2.27188	2.27188	2.27188	2.27188
1552944_a_at	2.6232	2.63297	2.64203	3.10234	2.67507	2.64452	2.6037	2.56365
1552946_at	2.30252	2.30827	2.45085	2.3642	2.32016	2.31213	2.30007	2.29266
1552947_x_at	2.27465	2.27866	2.27957	2.27818	2.2834	2.28076	2.27672	2.27487
1552948_at	2.32038	2.31363	2.76384	2.32935	2.34412	2.47041	2.3166	2.29833
1552950_at	2.27188	2.27188	2.27188	2.27188	2.27188	2.27188	2.27188	2.27188
1552952_at	2.27188	2.27188	2.27188	2.27188	2.27188	2.27188	2.43582	2.27188
1552953_a_at	2.43966	2.5649	2.45792	2.44535	2.48701	2.46695	2.27188	2.40545
1552954_at	2.27188	2.27188	2.27188	2.27188	2.61028	2.27188	2.2725	2.27188
1552955_at	2.27439	2.29528	2.27567	2.27493	2.27234	2.27642	2.27408	2.27304
1552957_at	2.29872	2.3018	2.54869	2.3003	2.31481	2.3076	2.29642	2.41595
1552960_at	2.2952	2.50318	2.30086	2.29698	2.3104	2.30354	2.27746	2.28799
1552961_at	2.29113	2.29416	2.29606	2.29268	2.30436	2.29844	2.28952	2.28438
1552964_at	2.27188	2.27188	2.27188	2.27188	2.27188	2.27188	2.27188	2.5812
1552965_a_at	2.32856	2.33386	2.33877	2.33147	2.35528	2.34345	2.32374	2.32847
1552967_at	2.44175	2.70993	2.28141	2.27389	2.27632	2.27511	2.27325	2.27256
1552969_a_at	3.08005	3.12326	3.08346	2.74165	3.11492	3.0858	3.81322	3.14608
1552970_s_at	2.7088	2.58033	2.40361	2.36672	2.79041	2.61174	4.36622	2.51214
1552971_at	4.37893	3.82676	4.74027	4.02171	2.29589	2.2824	2.29936	2.29217
1552972_at	2.27188	2.27188	2.28808	2.27188	2.27188	2.27188	2.27188	2.27188
1552973_at	2.2771	2.27835	2.27926	2.2779	2.28305	2.28042	2.33736	2.27471
1552974_at	2.29255	2.27188	2.27188	2.3017	2.27188	2.27188	2.27188	2.27188
1552975_x_at	2.27269	2.27308	2.27337	2.32454	2.27458	2.27374	2.2725	2.27211
1552976_at	3.55867	3.54825	3.62057	3.53268	3.56687	3.54021	3.51765	3.47247
1552977_a_at	6.8254	6.31819	6.19605	6.76829	6.0033	6.01178	6.03584	5.40054
1552978_a_at	7.84198	6.77677	6.20761	7.72151	7.49785	7.64221	8.66823	7.72794
1552979_at	2.28851	2.29145	2.29308	2.29011	2.30045	2.90167	2.31022	2.28256
1552980_at	3.13702	3.13455	3.1319	3.1212	3.16442	3.13175	3.10653	2.85519
1552982_a_at	2.27188	2.27188	2.27188	2.27188	2.27188	2.27188	2.27188	2.27188
1552985_at	2.28943	2.27188	2.27188	2.55541	2.27188	2.27188	2.27188	2.27188
1552986_at	2.27188	2.27188	2.27188	2.27188	2.27188	2.27188	2.27188	2.45311
1552987_a_at	2.27188	2.27188	2.27188	2.27188	2.27188	2.27188	2.27188	2.27188
1552988_at	2.48774	2.33502	2.27188	2.44601	2.77373	2.959	2.51854	3.61603
1552990_at	2.27188	2.27188	2.27188	2.27188	2.27188	2.27188	2.27221	2.27188
1552991_at	2.27188	2.27188	2.27188	2.27188	2.27188	2.27188	2.27188	2.27427
1552993_at	2.27188	2.27188	2.27188	2.27188	2.27188	2.27188	2.27188	2.2797
1552995_at	2.29132	2.29436	2.2963	2.2929	2.30466	2.29871	2.28966	2.28451
1552997_a_at	2.27188	2.27188	2.27188	2.27188	2.27188	2.27188	2.27188	2.27188
1552998_at	2.27188	2.27188	2.27188	2.27188	2.27188	2.27188	2.27188	2.27188
1552999_a_at	2.27188	2.27188	2.27188	2.27188	2.27188	2.27188	2.27188	2.27188
1553002_at	2.3125	2.31612	2.31984	2.31456	2.33331	2.32377	2.30954	2.33251
1553003_at	2.27188	2.27188	2.27188	2.27188	2.27188	2.27188	2.27188	2.27188
1553004_at	2.27188	2.27188	2.27188	2.27188	2.27188	2.27188	2.27188	2.27188
1553006_at	2.27188	2.27188	2.27188	2.27188	2.27188	2.27188	2.27188	2.27188
1553007_a_at	2.27214	2.27188	2.27188	2.27188	2.27188	2.27188	2.27188	2.27188
1553009_s_at	2.27188	2.27188	2.27188	2.27188	2.27188	2.27188	2.27188	2.27188
1553011_at	2.35346	2.36103	2.36781	2.46763	2.44448	2.3592	2.30654	2.41045
1553013_at	2.27188	2.27188	2.27188	2.48144	2.27188	2.27188	2.27188	2.27188
1553015_a_at	8.72186	9.08783	8.94876	9.08369	7.6494	7.79409	6.98203	8.09565
1553016_at	2.28464	2.28694	2.28849	2.28608	2.29479	2.40129	2.28357	2.28123
1553019_at	2.27372	2.27435	2.27473	2.27411	2.27666	2.27538	2.27342	2.27266
1553020_at	2.27188	2.27188	2.27188	2.27188	2.27188	2.27188	2.27188	2.27188
1553021_s_at	2.78173	2.38177	2.51812	2.50041	2.32579	2.52302	2.4838	3.13621
1553022_at	2.27188	2.27188	2.27188	2.27188	2.27188	2.27188	2.27188	2.27188
1553023_a_at	2.84912	3.07398	2.86524	2.85223	2.89965	2.86559	2.80569	2.7858
1553024_at	2.27188	2.27188	2.27188	2.27188	2.27188	2.27188	2.27188	2.27188
1553025_at	2.27188	2.27188	2.27188	2.27188	2.27188	2.27188	2.27364	2.27188
1553027_a_at	2.30289	2.27188	2.27188	2.27188	2.27188	2.27188	2.27203	2.27188
1553028_at	2.27188	2.27188	2.27188	2.27188	2.27188	2.27188	2.27188	2.27188
1553030_a_at	7.57576	7.58481	7.28528	7.7349	5.12663	5.49267	5.13	5.20173
1553031_at	2.27188	2.27188	2.27188	2.27188	2.27188	2.27188	2.27188	2.42693
1553032_at	2.27188	2.27188	2.27188	2.27188	2.27188	2.27188	2.27188	2.27188
1553033_at	2.27553	2.27867	2.2773	2.27622	2.28027	2.27812	2.27513	2.27378
1553034_at	4.09283	4.17191	4.57367	5.61994	3.80424	2.92416	3.4869	3.69497
1553036_at	2.27188	2.27188	2.27188	2.27188	2.27188	2.27188	2.27188	2.27188
1553037_a_at	2.47154	2.37795	2.8162	2.43617	2.47634	2.45743	2.42126	2.39691
1553039_a_at	2.27188	2.27188	2.27188	2.27188	2.27188	2.27188	2.27188	2.27188
1553041_at	2.27188	2.27767	2.27188	2.27575	2.27188	2.27188	2.27188	2.27188
1553042_a_at	2.27229	2.27255	2.27281	2.27247	2.28712	2.27304	2.27216	2.27196
1553043_a_at	2.27188	2.27188	2.31393	2.27188	2.27188	2.27188	2.27188	2.27188
1553044_at	2.27188	2.27188	2.27188	2.27188	2.27188	2.31875	2.27188	2.27188
1553045_at	2.27311	2.27818	2.27389	2.28698	2.27544	2.27442	2.27285	2.27231
1553046_s_at	3.47695	3.45995	3.46143	3.45583	3.48877	3.46385	4.41171	3.39439
1553047_at	2.40293	2.41359	2.41815	2.40965	2.44758	2.4279	2.67462	2.36542
1553048_a_at	4.4656	5.09622	4.81901	4.58809	4.53416	4.45074	4.81849	4.35561
1553051_s_at	2.27188	2.27188	2.27188	2.27188	2.27188	2.27188	2.27188	2.27188
1553052_at	2.29125	2.27219	2.27238	2.27217	2.27292	2.27247	2.27198	2.2719
1553053_at	2.27188	2.27188	2.27188	2.27188	2.27188	2.27188	2.27188	2.27188
1553055_a_at	2.28586	2.27912	2.28791	2.27855	2.46628	2.30409	3.79912	2.40515
1553057_at	2.27327	2.27384	2.27415	2.2736	2.28668	2.27473	2.61698	2.27241
1553058_at	2.2749	2.2758	2.2764	2.27547	2.279	2.27714	2.45168	2.31935
1553059_at	2.27188	2.27188	2.27188	2.27188	2.27188	2.27188	2.27188	2.27188
1553060_at	2.27188	2.27188	2.27188	2.27188	2.27188	2.27188	2.27188	2.27188
1553061_at	2.27188	2.27188	2.27188	2.27188	2.27623	2.27188	2.27188	2.27188
1553062_at	2.60602	2.46482	2.62203	2.62279	2.48228	2.67127	2.27188	2.3747
1553063_at	2.27639	2.27344	2.27374	2.27323	2.27519	2.27421	2.27275	2.27225
1553064_at	2.274	2.27471	2.30493	2.27447	2.27726	2.27584	2.27369	2.27449
1553066_at	2.27188	2.27188	2.27785	2.27188	2.27188	2.27188	2.27188	2.27188
1553067_a_at	2.27188	2.27188	2.27188	2.27188	2.27188	2.27188	2.27188	2.27188
1553069_at	2.27188	2.27188	2.27188	2.27188	2.27188	2.27188	2.27188	2.27188
1553070_a_at	2.27188	2.27188	2.27188	2.27188	2.27188	2.27188	2.27188	2.27188
1553071_a_at	2.28425	2.27539	2.27594	2.27511	2.27832	2.27667	2.27422	2.33759
1553072_at	2.27213	2.27232	2.27257	2.30324	2.27324	2.27273	2.27204	2.27192
1553074_at	2.27652	2.28987	2.27852	2.27728	2.28209	2.27957	2.27599	2.27435
1553075_a_at	2.7343	2.27188	2.27188	2.27188	2.27188	2.27188	2.27188	2.27188
1553076_at	2.27188	2.27188	2.27188	2.27188	2.27188	2.27188	2.27188	2.27188
1553077_at	2.27188	2.27188	2.27188	2.27188	2.27188	2.27188	2.27188	2.27188
1553078_at	2.27188	2.27188	2.27811	2.27188	2.27188	2.27188	2.27203	2.27188
1553079_at	2.28885	2.29171	2.29334	2.38028	2.30086	2.29573	2.29778	2.27532
1553080_at	2.30208	2.30506	2.30821	2.30372	2.31948	2.31164	2.29958	2.34275
1553081_at	2.78228	2.84972	2.80183	3.3961	2.83748	2.78748	2.75162	2.71682
1553082_at	2.27188	2.33543	2.27188	2.27188	2.27188	2.27188	2.27188	2.27188
1553083_at	2.27188	2.27188	2.27188	2.27188	2.27188	2.27188	2.27188	2.27188
1553084_at	2.27188	2.63176	2.27188	2.27188	2.27188	2.27232	2.42884	2.27188
1553086_at	2.27188	2.27188	2.27188	2.27188	2.27188	2.27188	2.27188	2.27188
1553087_at	2.27188	2.27188	2.27188	2.41407	2.27188	2.27188	2.27188	2.27188
1553088_a_at	2.90472	3.0858	3.17868	2.90815	2.95585	2.9205	2.87778	2.83176
1553089_a_at	2.27188	2.27188	2.27188	2.27188	2.27188	2.27188	2.27188	2.27188
1553093_a_at	2.27188	2.27188	2.27188	2.27188	2.27188	2.27188	2.27188	2.32872
1553094_at	2.64923	2.39309	2.39949	2.38988	2.42531	2.40624	2.37919	2.35856
1553096_s_at	5.83343	6.44815	6.03491	4.9772	5.93019	5.1133	5.20021	5.16616
1553099_at	5.70639	6.92773	7.95649	8.23815	7.43386	7.64961	7.1638	7.39197
1553101_a_at	7.27362	6.59743	6.94397	7.73091	7.10513	7.79988	8.60649	7.9116
1553102_a_at	2.27403	2.27796	2.27673	2.27773	2.63457	3.36197	2.39604	3.53786
1553103_at	7.4233	8.51411	9.87297	7.65093	8.49208	7.48768	7.3667	7.77704
1553105_s_at	8.30336	7.54268	7.03267	7.49395	8.74516	9.38295	9.70929	8.8051
1553106_at	4.04667	3.84087	3.79819	4.441	5.8785	6.25324	7.19734	6.08808
1553107_s_at	4.54363	4.4879	4.24181	4.50738	4.75436	5.58172	6.15256	5.73321
1553108_at	4.46048	4.55463	4.29358	5.15318	5.30362	5.68341	6.94224	5.52139
1553111_a_at	4.96582	4.47806	4.56041	6.1366	5.43756	7.5868	5.34734	5.63934
1553112_s_at	6.13048	7.02137	7.21715	6.89084	7.46208	6.97719	7.62029	7.54201
1553113_s_at	6.12339	6.83563	7.34583	6.80139	7.71601	7.0087	7.50972	7.53939
1553114_a_at	4.74891	4.43731	3.52541	3.86681	3.28572	3.12505	3.39978	2.72706
1553115_at	2.27213	2.27232	2.27256	2.2723	2.27323	2.27273	2.27204	2.27192
1553117_a_at	5.99865	5.40093	5.96715	6.84304	6.37966	6.28183	6.03952	6.22659
1553118_at	7.11906	6.65125	6.47972	7.40379	7.16989	7.57027	7.81714	7.64961
1553120_at	2.27188	2.27188	2.27188	2.27188	2.27188	2.27188	2.27188	2.27188
1553122_s_at	2.75262	2.812	4.14142	3.64355	3.2543	3.12978	2.4891	2.5245
1553123_at	2.69638	2.52803	2.83899	2.69667	2.95002	2.49217	2.67243	2.62943
1553125_x_at	2.27466	2.27551	2.3021	2.57372	2.27856	2.27682	2.27431	2.27323
1553126_a_at	2.27188	2.27188	2.27188	2.27188	2.27188	2.27188	2.27188	2.27188
1553127_a_at	2.28118	2.2831	2.28436	2.28923	2.2898	2.28606	2.30987	2.27751
1553129_at	2.27188	2.27188	2.27188	2.27188	2.27188	2.27188	2.27188	2.27188
1553130_at	3.47397	3.42678	3.43209	3.42565	3.46619	3.43384	3.98193	4.33891
1553131_a_at	2.29185	2.29496	2.33768	2.29353	2.30542	2.29942	2.29023	2.285
1553132_a_at	5.31533	4.75813	4.57065	4.67533	5.81164	5.97482	6.35787	5.12961
1553133_at	5.66359	5.4292	5.41443	3.24258	6.85878	5.78915	6.66901	5.72788
1553134_s_at	2.27249	2.27282	2.29398	2.27267	2.38677	2.27341	2.27234	2.27203
1553136_at	2.43845	2.27188	2.27188	2.27188	2.27188	2.27188	2.27188	2.27188
1553137_s_at	2.9918	3.53743	5.35337	2.987	3.58701	2.60835	2.90305	2.85435
1553138_a_at	2.35521	2.35269	3.36058	3.89348	2.38226	2.34922	2.27188	2.38097
1553139_s_at	6.09289	6.0091	5.77058	5.56354	2.96544	2.87713	2.92168	2.78895
1553140_at	2.27194	2.272	2.64097	2.71303	4.67405	4.66731	3.61466	4.23479
1553141_at	2.32081	2.32534	2.33006	2.32401	2.34503	2.45782	2.71671	2.30707
1553142_at	2.27195	2.27188	2.27213	2.27201	2.27238	2.2721	2.27191	2.27188
1553145_at	6.12978	5.27812	5.28034	6.6443	6.08747	5.68829	4.23255	4.77319
1553146_at	2.27188	2.27188	2.27188	2.27188	2.27188	2.27188	2.27188	2.31378
1553147_at	2.83176	2.3287	2.84867	2.83611	3.69497	4.51933	3.58326	4.80435
1553148_a_at	5.20672	5.09955	5.44764	6.21225	4.93748	4.88364	6.05029	4.82239
1553150_at	4.53161	4.14296	4.15935	4.5816	4.3598	4.06479	5.81606	3.92279
1553151_at	2.27188	2.27188	2.27188	2.27188	2.32053	2.27188	2.27188	2.39228
1553153_at	2.2721	2.27228	2.2725	2.27226	2.27313	2.28106	2.27202	2.27211
1553155_x_at	2.33234	2.28334	2.35865	2.33255	2.29827	2.28588	2.28569	2.28145
1553156_at	2.75959	2.37705	2.44019	2.42906	2.33669	2.44934	2.51493	2.39136
1553157_at	2.63176	2.6244	2.89398	2.6157	2.66899	2.6232	2.59705	2.27188
1553158_at	2.85108	3.16872	2.86718	3.95078	3.56161	4.90316	5.62071	4.44217
1553159_at	3.46423	3.28789	3.29512	3.27828	3.3253	3.6968	3.06682	3.21065
1553162_x_at	4.11788	3.48587	3.09197	3.56929	3.10612	2.27188	2.30377	3.00613
1553163_at	2.83087	2.95024	3.10553	2.96554	3.01031	3.00971	3.71479	3.22404
1553165_at	2.35631	2.56345	2.50934	2.49248	3.83652	3.40495	2.62695	2.86309
1553166_at	2.30392	2.30713	2.31044	2.27188	2.32223	2.3139	2.30148	2.31972
1553167_a_at	4.41145	4.18905	3.81277	4.40949	7.29785	7.27108	7.37079	6.42475
1553168_at	2.27188	2.27188	2.27188	2.27188	2.27188	2.27188	2.27188	2.27188
1553169_at	2.27188	2.27188	2.27188	2.27188	2.27188	2.27188	2.27188	2.27188
1553171_x_at	2.27188	2.27188	2.27188	2.27188	2.27188	2.27188	2.27188	2.27188
1553172_at	4.59463	4.61253	6.49801	6.65741	6.0974	6.01162	4.33939	4.64636
1553174_at	2.9259	2.93138	2.94215	2.9436	2.9744	2.93854	2.89806	2.84928
1553175_s_at	2.51172	2.58928	2.5323	3.69138	2.56105	2.52031	2.7839	2.4727
1553176_at	2.27188	2.27188	2.27188	2.27188	2.27188	2.27188	2.27188	2.27188
1553177_at	2.27291	2.27337	2.27366	2.27316	2.27504	2.27577	2.27268	2.27188
1553178_a_at	2.27188	2.27188	2.27188	2.27188	2.27188	2.27188	2.27188	2.27188
1553179_at	2.27188	2.27188	2.27188	2.27188	2.27188	2.27188	2.27188	2.27188
1553180_at	2.27188	2.27188	2.27188	2.35151	2.27188	2.27188	2.27188	2.27188
1553181_at	2.30171	2.30476	2.30768	2.30333	2.31895	2.31113	2.2992	2.29205
1553183_at	2.27219	2.27241	2.27267	2.27475	2.27343	2.27285	2.27208	2.39177
1553185_at	8.32559	8.08079	7.76179	7.42416	6.94843	7.93961	8.73373	8.54893
1553186_x_at	7.36817	7.20168	6.44611	6.46409	6.20937	6.67794	7.55948	7.01539
1553188_s_at	2.3904	2.39875	2.40515	2.39646	2.4321	2.41294	2.38417	2.83464
1553190_s_at	3.29356	3.28056	3.37205	3.25687	3.31815	3.28329	3.30779	3.20334
1553191_at	2.27188	2.27188	2.27188	2.27188	2.27188	2.27188	2.27188	2.27188
1553192_at	2.77876	2.72031	2.94437	2.80699	2.87285	2.83932	2.59796	2.85383
1553193_at	2.30823	2.37557	3.86243	2.8231	3.09995	3.18033	2.40274	2.47572
1553194_at	2.46435	2.29669	2.37984	2.30546	2.32192	2.28868	2.30135	2.27857
1553196_a_at	2.27188	2.27188	2.27188	2.27188	2.27188	2.27188	2.27188	2.27188
1553197_at	2.27188	2.27188	2.27188	2.27188	2.27188	2.27188	2.27188	2.27188
1553199_at	2.40284	2.42312	2.5766	2.42227	2.43385	2.42521	2.34444	2.67171
1553202_at	2.27188	2.27188	2.27188	2.27188	2.27188	2.27188	2.55281	2.27188
1553204_at	2.31615	2.32019	2.3243	2.31865	2.33834	2.37113	2.31266	2.30323
1553205_at	2.61008	2.61943	2.62982	2.6095	2.66198	2.73734	2.59062	2.55257
1553207_at	2.9078	2.62563	2.38308	2.6168	2.66963	2.63845	2.83344	3.17498
1553208_s_at	2.27188	2.27188	2.27188	2.27188	2.27188	2.27188	2.27188	2.29222
1553209_at	2.27188	2.27188	2.27188	2.27188	2.2967	2.27188	2.27188	2.27188
1553211_at	2.27188	2.27482	2.27188	2.27188	2.27188	2.27188	2.27188	2.27188
1553212_at	2.37147	2.36265	2.39619	2.36011	2.39064	2.37449	2.49119	2.33515
1553213_a_at	2.27188	2.27188	2.27188	2.27188	2.27188	2.27188	2.27188	2.27188
1553214_a_at	2.27659	2.27781	2.2786	2.27734	2.2822	2.29901	2.27606	2.27439
1553215_s_at	2.44317	3.17165	2.55982	2.37241	2.45317	2.43277	2.45557	2.31366
1553216_at	2.92659	3.08501	3.51269	3.61889	3.32566	3.08049	3.89429	3.15341
1553217_s_at	3.03764	2.6119	3.59842	2.92608	3.99744	2.93773	2.87392	2.84749
1553218_a_at	8.46037	8.58853	8.59037	8.16645	6.83837	6.65039	6.66233	6.89631
1553219_a_at	2.30357	2.35905	2.33416	2.31074	2.59013	2.70264	5.02914	2.84228
1553220_at	2.34297	2.34914	3.24843	2.35609	2.70443	3.1178	2.34863	2.32465
1553221_at	2.58105	2.60303	2.67358	3.97903	2.7055	4.32895	2.47368	2.58572
1553222_at	2.27234	2.27261	2.27289	2.27252	2.27378	2.27313	2.27221	2.27336
1553224_at	2.27188	2.27188	2.27188	2.27188	2.27188	2.27188	2.27188	2.27188
1553225_s_at	3.88739	3.81142	3.69893	3.92582	4.08738	4.72971	4.77626	3.87081
1553226_at	2.27381	2.27448	2.27485	2.27423	2.27687	2.27554	2.27352	2.27271
1553227_s_at	6.27016	5.99214	6.36167	6.61069	6.07691	5.58015	6.03716	4.48484
1553228_at	2.30416	2.27248	2.29158	2.27242	2.27356	2.27296	2.27213	2.27602
1553229_at	2.56453	2.78868	2.79788	3.08861	2.70402	2.79507	2.74842	2.72779
1553232_at	2.28206	2.2841	2.28542	2.28343	2.29103	2.28708	2.29629	2.27806
1553234_at	2.27423	2.30683	2.27545	2.27473	2.33993	2.27618	2.27392	2.27295
1553235_at	2.62101	2.32742	2.33192	2.32568	2.34705	2.33632	2.31872	2.30838
1553237_x_at	2.33939	2.44453	2.35101	2.45642	2.36926	2.31633	2.33338	2.32183
1553238_a_at	2.27465	2.31137	2.27609	2.27521	2.27853	2.27681	2.2743	2.27322
1553239_at	2.68926	3.24232	3.81142	3.18982	2.77786	3.03164	3.42285	3.12338
1553241_at	2.28979	2.29262	2.29442	2.29131	2.30225	2.2968	2.28837	2.28345
1553243_at	2.28679	2.28953	2.29108	2.32123	2.29799	2.2931	2.28556	2.31611
1553244_at	2.35699	2.46859	2.37125	2.46482	2.56223	3.12618	2.51948	2.42283
1553246_a_at	2.27188	2.27188	2.27188	2.27188	2.27188	2.27188	2.34963	2.27188
1553247_a_at	2.53326	2.54198	3.30301	2.84843	2.58361	2.98799	2.51702	2.48605
1553248_at	2.35363	2.46014	2.27662	2.27566	2.27939	2.27741	2.27469	2.27347
1553249_at	2.27188	2.27188	2.27188	2.27188	2.27188	2.27188	2.27188	2.27188
1553252_a_at	2.3046	2.30723	2.31055	2.30581	2.32929	2.31513	2.30158	2.29389
1553253_at	2.27188	2.27188	2.27188	2.27188	2.27188	2.27188	2.27188	2.27188
1553254_at	2.27188	2.27188	2.27188	2.27188	2.27188	2.27188	2.27188	2.27188
1553255_at	3.35052	3.33351	3.34393	3.32579	3.37013	3.33283	3.31422	3.26086
1553257_at	2.27829	2.27975	2.28074	2.2792	2.28493	2.28204	2.27758	2.27547
1553258_at	2.43506	2.44621	2.45278	2.44058	2.4819	3.04479	3.05686	2.40072
1553260_s_at	2.27188	2.27188	2.27188	2.27188	2.27188	2.27188	2.27188	2.27188
1553261_x_at	2.36672	2.27188	2.27188	2.27188	2.27188	2.27188	2.27188	2.27525
1553262_a_at	2.27188	2.27188	2.27188	2.27188	2.27188	2.27188	2.27188	2.27188
1553263_at	2.30151	2.31017	2.30746	2.30318	2.31868	2.31089	2.29902	2.29193
1553264_a_at	2.60303	2.61197	2.6223	2.66053	2.62356	2.47624	2.58399	2.59841
1553265_at	2.35595	2.33057	2.73906	2.34669	2.42752	2.33985	2.34002	3.14197
1553266_at	2.27246	2.27277	2.28867	2.27263	2.27405	2.27334	2.27231	2.27202
1553267_a_at	2.29665	2.29988	2.30227	2.2984	2.44217	2.30533	2.38568	2.28843
1553268_at	2.27188	2.27188	2.27188	2.27188	2.27188	2.27188	2.27188	2.27188
1553269_at	3.16206	3.15003	3.16171	4.50453	2.76585	4.05247	3.87144	3.07862
1553271_at	2.27188	2.27188	2.27188	2.27188	2.27311	2.30677	2.27188	2.27188
1553272_at	2.27188	2.27188	2.27188	2.27188	2.27188	2.27188	2.30193	2.27188
1553274_a_at	6.71007	6.50567	6.41536	5.50571	7.48456	7.63721	7.67739	7.65342
1553275_s_at	2.35862	2.38203	2.97911	3.72936	2.57152	2.75976	2.27188	2.37671
1553276_at	2.27188	2.27188	2.27188	2.27188	2.27188	2.2736	2.27188	2.27188
1553277_at	2.27188	2.27188	2.27188	2.27188	2.27188	2.27188	2.27188	2.27188
1553279_at	2.44493	2.45565	2.46421	2.45132	2.36698	2.47236	2.43365	2.41588
1553280_at	3.54021	3.07066	3.59649	3.59224	3.6246	4.32169	3.57237	4.07281
1553281_at	2.27188	2.27188	2.27188	2.27188	2.27188	2.27188	2.27188	2.27188
1553282_at	2.27188	2.27188	2.27188	2.27188	2.27188	2.27188	2.27188	2.27188
1553284_s_at	2.47616	2.4321	2.43669	2.42616	2.46642	2.38028	4.17392	2.38906
1553285_s_at	3.37571	3.36131	2.88793	3.35309	3.41026	3.47397	3.44211	3.28424
1553286_at	2.38821	2.68194	5.14527	4.0679	2.44032	2.41011	2.35969	2.6373
1553288_a_at	2.3089	2.31228	2.31604	2.31083	2.32893	2.31957	2.306	2.2975
1553292_s_at	7.29194	7.42606	7.16057	5.82387	5.24366	4.19674	4.95545	4.50826
1553293_at	2.27188	2.27188	2.27188	2.27188	2.27188	2.27188	2.27188	2.27188
1553295_at	2.27188	2.27188	2.27188	2.27188	2.27188	2.27188	2.27188	2.27188
1553296_at	2.27188	2.27188	2.27188	2.2731	2.27188	2.27188	2.27188	2.27188
1553297_a_at	2.27679	2.27801	2.27989	2.27755	2.27188	2.27993	2.27624	2.27451
1553298_at	2.39265	2.27344	2.28008	2.27323	2.27517	2.2742	2.27274	2.27225
1553299_at	6.02375	6.68504	7.40184	5.90107	2.37405	2.71741	2.27188	2.38395
1553300_a_at	2.27194	2.28004	2.40819	2.27928	4.7094	5.28055	6.06091	6.07634
1553301_a_at	2.29252	2.2754	2.27313	2.2727	3.46646	2.27893	2.61712	2.27761
1553303_at	2.27188	2.27188	2.27188	2.27188	2.27188	2.27188	2.27188	2.27188
1553304_at	2.27188	2.27188	2.27188	2.27188	2.27188	2.27188	2.27188	2.27188
1553306_at	2.27188	2.27188	2.27188	2.27188	2.27188	2.27188	2.27188	2.27188
1553310_at	2.30101	2.3041	2.30681	2.30269	2.31797	2.31044	2.34957	2.29158
1553311_at	2.27233	2.27261	2.27287	2.27252	2.62333	2.53983	2.2722	2.27198
1553313_s_at	2.27436	2.27516	2.27564	2.2835	2.27801	2.27639	2.28797	2.27303
1553314_a_at	2.35467	2.36193	2.36891	2.3594	2.38979	2.3738	2.49338	2.36824
1553315_at	2.32803	2.33334	2.33818	2.33093	2.35467	2.39457	2.32325	2.32549
1553316_at	2.27188	2.27188	2.27188	2.27188	2.27188	2.27188	2.27188	2.27188
1553317_s_at	2.27188	2.27188	2.27188	2.27188	2.27188	2.27188	2.27188	2.27188
1553318_at	2.60734	2.27188	2.27188	2.27188	2.27188	2.27188	2.55897	2.27188
1553319_at	2.27188	2.27188	2.27188	2.27188	2.27188	2.27188	2.27188	2.27188
1553320_s_at	2.27188	2.27188	2.27188	2.27188	2.27188	2.27188	2.27188	2.27188
1553321_a_at	2.27188	2.27188	2.27188	2.27188	2.27188	2.27188	2.27188	2.27188
1553322_s_at	2.43747	2.41698	2.42148	2.36265	2.45148	2.43112	2.44275	2.41247
1553323_a_at	2.93229	2.70181	2.3285	2.32263	2.34312	2.33258	2.31594	2.30622
1553325_at	2.27188	2.27188	2.27188	2.27188	2.27188	2.27188	2.27188	2.27188
1553326_at	2.27188	2.27188	2.27188	2.27188	2.27188	2.27188	2.27188	2.27996
1553327_a_at	2.27242	2.27188	2.27188	2.27188	2.27188	2.27188	2.27188	2.27188
1553328_a_at	2.28061	2.27559	2.27618	2.27528	2.27869	2.27691	2.27368	2.27327
1553329_at	2.28823	2.29117	2.29275	2.28988	2.30001	2.29503	2.28702	2.28263
1553330_at	2.27188	2.27188	2.27188	2.27188	2.27188	2.27188	2.27188	2.27188
1553333_at	2.27246	2.27188	2.27188	2.27188	2.27188	2.27188	2.6807	2.3223
1553335_x_at	2.27188	2.27188	2.27188	2.27188	2.27188	2.27188	2.27188	2.27188
1553336_a_at	2.27889	2.28042	2.28143	2.3122	2.28592	2.28278	2.27811	2.27586
1553338_at	2.51799	2.64998	3.41816	3.06006	3.11099	2.98373	2.62093	2.4877
1553340_s_at	2.44539	2.27188	2.27188	2.27188	2.27188	2.27188	2.27188	2.27188
1553341_at	2.27195	2.37147	2.27212	2.272	2.27236	2.27188	2.27191	2.27188
1553344_at	2.27188	2.27188	2.27188	2.2986	2.27188	2.27188	2.27188	2.27188
1553346_a_at	3.65368	3.48933	3.52812	3.6261	4.16953	3.6542	4.6334	3.56809
1553347_s_at	2.27188	2.27188	2.27188	2.27188	2.27188	2.27188	2.27188	2.27188
1553348_a_at	5.36717	5.30536	4.90963	6.42715	5.72635	6.44784	6.53824	5.33564
1553349_at	2.30839	2.35196	2.31544	2.31035	2.27188	2.34123	2.30556	2.5486
1553350_at	2.28857	2.2915	3.44931	2.30916	2.3005	2.2954	2.29244	2.28259
1553351_at	2.27188	2.27188	2.27188	2.27188	2.27188	2.27216	2.27188	2.70659
1553352_x_at	2.27188	2.27188	2.27188	2.27188	2.27188	2.62314	2.27188	2.27188
1553354_a_at	3.82785	3.16757	3.30312	3.39955	3.01135	2.77057	2.88358	2.75269
1553355_at	2.36442	2.36248	2.36931	2.35995	2.39024	2.37434	2.37677	2.33499
1553356_at	2.27188	2.27188	2.27188	2.27188	2.27188	2.27188	2.27188	2.27188
1553357_at	3.57066	2.8508	3.32566	2.3001	2.28025	2.30309	2.27339	2.28717
1553359_at	2.92648	2.32415	2.32865	2.32286	2.3433	2.33268	2.3161	2.30629
1553361_x_at	2.27188	2.27188	2.27188	2.27188	2.27188	2.27188	2.28039	2.27188
1553362_at	2.27188	2.27188	2.27188	2.27188	2.27188	2.27188	2.27188	2.27188
1553363_at	2.304	2.62436	2.31053	2.32619	2.32235	2.30474	2.30156	2.29387
1553364_at	2.27188	2.27188	2.27188	2.27188	2.27188	2.27188	2.27188	2.45946
1553365_at	2.27196	2.39195	2.27216	2.27203	2.27246	2.27214	2.27192	2.27188
1553366_s_at	2.33743	2.35083	2.34885	2.3411	2.36707	2.35361	2.33165	2.32043
1553367_a_at	2.27188	2.27188	2.27188	2.27188	2.27188	2.27188	2.27188	2.27188
1553369_at	2.27188	2.27188	2.27188	2.27188	2.27188	2.27188	2.27188	2.27188
1553371_at	2.27188	2.27188	2.27188	2.27188	2.27188	2.27188	2.27188	2.27188
1553372_at	2.7041	2.665	3.00926	2.92096	2.98916	2.67707	3.09814	3.10052
1553373_at	2.27188	2.27188	2.27188	2.27188	2.27188	2.27188	2.28476	2.27188
1553374_at	2.27188	2.27188	2.35631	2.27188	2.27188	2.27188	2.27188	2.27188
1553375_at	2.27188	2.27188	2.27782	2.27188	2.27413	2.27188	2.27188	2.27188
1553376_a_at	2.27188	2.27188	2.27188	2.27188	2.27188	2.27188	2.27188	2.27188
1553378_a_at	2.27188	2.27188	2.27188	2.27188	2.27188	2.27188	2.27188	2.27188
1553380_at	2.27188	2.27188	2.27188	2.27188	2.27188	2.27188	2.27188	2.27188
1553383_at	2.27188	2.27188	2.27188	2.27188	2.27188	2.27188	2.27188	2.27188
1553385_at	2.27247	2.27279	2.27307	2.27265	2.27407	2.27336	2.27232	2.27202
1553386_at	3.19171	3.17908	3.07707	3.17064	3.25154	3.2062	3.15595	2.8177
1553387_at	2.60203	2.62203	2.6216	2.73677	2.66261	2.75518	2.65019	2.55287
1553388_at	2.27188	2.27188	2.27188	2.27188	2.27188	2.27188	2.27188	2.27188
1553389_at	2.27292	2.27338	2.3378	2.27317	2.51747	2.27411	2.27269	2.27221
1553390_at	2.27188	2.42145	2.277	2.27188	2.27188	2.27188	2.27188	2.27188
1553391_at	2.27188	2.27188	2.27188	2.27188	2.27188	2.27188	2.27188	2.27188
1553392_at	2.35479	2.41213	2.27722	2.93321	2.28363	2.27668	2.2768	2.34312
1553394_a_at	2.272	2.27188	2.27225	2.27642	2.27264	2.27228	2.27194	2.27189
1553395_a_at	2.27188	2.27188	2.27188	2.27188	2.27188	2.27188	2.27188	2.27188
1553396_a_at	2.84205	2.84827	2.85809	2.84544	2.89234	2.85903	3.37711	3.37926
1553397_at	2.52024	2.53061	2.54105	2.6781	2.56959	2.54497	2.50627	2.47555
1553398_at	2.27188	2.27188	2.27188	2.27188	2.27188	2.27188	2.27188	2.36955
1553399_a_at	5.12663	4.83703	4.15007	3.90118	4.16111	4.35997	4.1379	3.74489
1553400_a_at	4.85748	5.40698	5.24958	4.32431	6.02115	5.82861	5.98446	5.17867
1553401_at	2.33671	2.29536	2.34686	2.3382	2.37396	2.3516	2.49659	2.31885
1553402_a_at	2.27858	2.28727	2.30988	2.39867	2.28525	2.28226	2.27906	2.2766
1553403_at	2.27188	2.27188	2.27188	2.27188	2.27188	2.27188	2.27188	2.3113
1553405_a_at	5.54349	5.52445	4.77589	6.68504	4.87256	5.66256	5.80747	5.46427
1553407_at	2.27188	2.27188	2.50695	2.27188	2.27188	2.34977	2.27188	2.27188
1553409_at	2.28708	2.27188	2.27188	2.27188	2.27188	2.27188	2.27188	2.27188
1553410_a_at	2.27188	2.27188	2.27188	2.27188	2.27188	2.27188	2.27188	2.27188
1553411_s_at	2.27188	2.27188	2.27188	2.27188	2.27188	2.27188	2.27252	2.27188
1553412_at	2.27967	2.27188	2.27188	2.27188	2.27188	2.27188	2.27188	2.27188
1553413_at	2.27188	2.27188	2.27188	2.27188	2.27188	2.27188	2.27188	2.27188
1553415_at	2.27188	2.27188	2.27188	2.27432	2.27188	2.27188	2.27188	2.27188
1553417_at	2.27188	2.27188	2.27188	2.27188	2.27188	2.27188	2.27188	2.27188
1553418_a_at	2.27188	2.27188	2.27188	2.27188	2.27188	2.27188	2.27188	2.27188
1553420_at	2.27188	2.27188	2.27188	2.27188	2.27188	2.27188	2.27188	2.27188
1553422_s_at	2.27188	2.27188	2.27188	2.27188	2.27188	2.27188	2.27188	2.27188
1553423_a_at	2.28707	2.28984	2.29137	2.29627	2.29839	2.29343	2.28581	2.28153
1553424_at	2.27188	2.27188	2.27188	2.27188	2.27188	2.33095	2.27188	2.27188
1553425_at	2.27188	2.27188	2.27362	2.27188	2.30361	2.27188	2.27188	2.27188
1553426_at	2.30149	2.58385	2.30743	2.30315	2.31865	2.31087	2.299	2.29191
1553427_at	2.27188	2.27188	2.27188	2.27188	2.27188	2.27651	2.27188	2.27188
1553428_at	2.27188	2.27188	2.27188	2.27188	2.27188	2.27188	2.27188	2.27495
1553429_at	2.32482	2.27188	2.29233	2.27188	2.27188	2.27188	2.32496	2.27188
1553430_a_at	2.2779	2.29961	2.2802	2.27869	2.27188	2.28149	2.2772	2.2752
1553432_s_at	2.30924	2.31266	2.31639	2.31116	2.32935	2.31996	2.30633	3.04257
1553433_at	2.27188	2.28079	2.27188	2.27188	2.27188	2.27188	2.27188	2.27188
1553434_at	2.28546	2.27188	2.27188	2.27188	2.27238	2.27188	2.27188	2.27188
1553435_at	2.29104	2.29404	2.29599	2.2926	2.30427	2.29836	2.28947	2.28435
1553436_at	2.27188	2.27188	2.27188	2.27188	2.27188	2.27188	2.30905	2.27188
1553437_at	2.27188	2.27188	2.27188	2.27188	2.27188	2.27188	2.27188	2.27188
1553438_at	2.45208	2.48186	2.48513	2.46998	2.5014	2.62445	2.42733	3.08888
1553439_at	2.27188	2.27188	2.37044	2.27188	2.27188	2.27188	2.27188	2.27188
1553440_at	2.27188	2.27188	2.27188	2.27188	2.27188	2.27188	2.27188	2.27188
1553441_at	2.27188	2.2735	2.27188	2.27188	2.27188	2.27188	2.27188	2.27188
1553442_a_at	2.27188	2.27188	2.27188	2.27188	2.27188	2.27188	2.27188	2.27188
1553443_at	2.27188	2.27188	2.27188	2.27188	2.27188	2.27188	2.27188	2.27188
1553444_a_at	2.28778	2.29064	2.29225	2.28943	2.29936	2.29432	2.28653	2.28202
1553446_at	2.27188	2.27188	2.27188	2.27188	2.27188	2.27188	2.27188	2.27188
1553447_at	2.27188	2.27188	2.27188	2.27188	2.27188	2.27188	2.27188	2.27188
1553448_at	2.27188	2.27188	2.27188	2.27188	2.27188	2.27188	2.27188	2.27188
1553449_at	2.29377	2.35073	2.30791	2.30628	2.52275	2.29527	2.28717	2.66004
1553450_s_at	2.27188	2.91643	2.27188	2.27188	2.27188	2.27188	2.27188	2.27188
1553451_at	2.27188	2.27188	2.27188	2.27188	2.27188	2.27188	2.27188	2.27188
1553452_at	2.27188	2.27188	2.27188	2.27188	2.27188	2.27188	2.27188	2.27188
1553453_at	2.27188	2.27188	2.33517	2.27188	2.27188	2.27188	2.27188	2.27188
1553454_at	2.27188	2.27188	2.27188	2.27188	2.27188	2.27188	2.27188	2.27188
1553456_at	2.27188	2.27188	2.27188	2.27188	2.27188	2.27188	2.27188	2.27188
1553457_at	2.27188	2.27188	2.27188	2.27188	2.27188	2.27188	2.27188	2.27188
1553458_at	2.27188	2.27188	2.27188	2.27188	2.27188	2.27188	2.27188	2.27188
1553459_at	2.30893	2.31233	2.3014	2.35206	2.65072	2.44233	2.28201	2.2786
1553460_at	2.27188	2.27188	2.27188	2.27188	2.27188	2.27188	2.27188	2.27188
1553461_at	2.27418	2.27495	2.2754	2.27469	2.27763	2.27612	2.27388	2.27292
1553462_at	2.36613	2.3694	2.47498	2.37238	2.40348	2.4149	2.36146	2.34345
1553464_at	2.27207	2.27223	2.27244	2.27222	2.27302	2.27255	2.27199	2.27191
1553465_a_at	2.27199	2.27209	2.27224	2.28619	2.27284	2.27227	2.27188	2.27734
1553466_at	2.34048	2.34633	2.35233	2.3441	2.37091	2.35719	2.33466	2.3228
1553467_at	2.27188	2.27188	2.27188	2.27188	2.27188	2.27188	2.27188	2.27188
1553468_at	2.27188	2.27188	2.32698	2.27188	2.27188	2.27188	2.27188	2.27188
1553470_at	2.34194	2.35439	2.35363	2.34544	2.37218	2.55693	2.33596	2.32383
1553471_at	2.27188	2.27188	2.27188	2.27188	2.27188	2.27188	2.27188	2.27199
1553472_at	2.33101	2.33642	2.34134	2.59553	2.37645	2.34201	2.32244	2.31531
1553474_at	2.29344	2.29915	2.29877	2.29519	2.27188	2.35358	2.35251	2.28614
1553475_at	2.27188	2.27188	2.27188	2.27188	2.27188	2.27188	2.27188	2.27188
1553478_at	2.2765	2.2777	2.2785	2.27726	2.28205	2.27955	2.27598	2.34521
1553479_at	6.16133	6.01335	6.46478	6.94397	2.81626	2.38348	2.53669	2.33225
1553482_at	2.27188	2.27188	2.27188	2.27188	2.27311	2.27188	2.66963	2.27188
1553483_at	2.27188	2.27188	2.27188	2.27188	2.27188	2.3218	2.27188	2.27188
1553484_at	2.27188	2.27188	2.27188	2.27188	2.27188	2.27188	2.27188	2.27188
1553485_at	2.29009	2.29285	2.29476	2.29151	2.32236	2.29714	2.28856	2.44511
1553486_a_at	2.27355	2.27418	2.27452	2.27392	2.27674	2.27514	2.29878	2.3099
1553488_at	2.27188	2.27188	2.27188	2.27188	2.27188	2.27188	2.27188	2.29245
1553489_a_at	2.2733	2.27388	2.2742	2.27364	2.27589	2.27479	2.27306	2.27243
1553491_at	2.27424	2.2755	2.27608	2.2752	2.27779	2.27786	2.83361	2.27321
1553492_a_at	2.27188	2.27188	2.27188	2.27188	2.27188	2.27188	2.27188	2.28899
1553493_a_at	2.83361	3.46385	2.8476	2.66303	5.04735	4.23687	3.50544	4.18755
1553494_at	2.2764	2.27761	2.27839	2.37125	5.37312	4.97016	2.36138	4.10031
1553497_at	2.27188	2.27188	2.27188	2.27188	2.27188	2.27188	2.27188	2.27188
1553498_at	2.7232	3.00024	2.74581	2.7238	2.69197	2.74301	2.69912	2.65743
1553499_s_at	4.21036	4.35775	4.34685	4.34425	4.31235	4.34425	4.24956	4.2659
1553500_at	2.28244	2.28453	2.28596	2.28387	2.29167	2.28763	2.28159	2.2783
1553502_a_at	2.36489	2.27188	2.27188	2.27188	2.27188	2.27188	2.27188	2.27188
1553504_at	2.27188	2.27188	2.27188	2.27188	2.27188	2.27188	2.27188	2.27188
1553505_at	2.27188	2.27188	2.27188	2.27188	2.27188	2.27188	2.27188	2.27188
1553506_at	2.27188	2.27188	2.27188	2.27188	2.27188	2.27188	2.27188	2.41015
1553507_a_at	2.27188	2.27188	2.27188	2.27188	2.27188	2.27188	2.27188	2.27188
1553508_at	2.27499	2.27593	2.27654	2.62025	2.27923	2.2773	2.27461	2.27343
1553510_s_at	6.15838	5.36052	4.85588	6.22208	6.69662	7.40107	7.87806	7.43081
1553511_at	2.27188	2.27188	2.27188	2.27188	2.27188	2.27188	2.27188	2.27188
1553512_at	3.16769	2.40509	2.41125	2.51387	2.43921	2.42007	2.389	2.36827
1553513_at	2.27188	2.27188	2.27188	2.27188	2.27188	2.27188	2.29444	2.27929
1553514_a_at	2.41271	2.42774	2.43215	2.42198	2.59129	2.31828	3.0964	2.38568
1553515_at	2.27205	2.309	2.38538	2.44071	2.27292	2.27247	2.27197	2.2719
1553517_at	2.27806	2.2795	2.28047	2.27892	2.28452	2.28172	2.27736	2.27532
1553518_at	2.27188	2.27188	2.27188	2.27188	2.27188	2.27188	2.27188	2.27188
1553519_at	2.27188	2.27188	2.27188	2.27188	2.27188	2.27188	2.30265	2.27188
1553521_at	2.27188	2.27188	2.27188	2.27188	2.27188	2.27188	2.27188	2.27188
1553523_at	2.27649	2.27769	2.28026	2.27726	2.28203	2.27952	2.27597	2.27433
1553524_at	2.27392	2.27188	2.27501	2.27436	2.29044	2.27569	2.27361	2.27277
1553525_at	2.27188	2.27483	2.27188	2.27188	2.27188	2.27188	2.27188	2.27188
1553526_at	2.27188	2.27188	2.27188	2.27188	2.27188	2.27188	2.27188	2.27188
1553527_at	2.27254	2.27289	2.27317	2.27273	2.27426	2.27349	2.27239	2.27205
1553528_a_at	5.85778	5.86451	7.53743	6.75136	8.33368	7.63177	6.13763	6.93418
1553529_at	2.27188	2.27188	2.27188	2.27188	2.27188	2.27188	2.27188	2.27188
1553530_a_at	10.1336	9.93092	9.44121	9.82077	9.61353	9.42209	10.6285	9.77191
1553531_at	2.27188	2.27188	2.27188	2.30474	2.27188	2.27188	2.27188	2.27188
1553532_a_at	3.51439	3.41474	4.00716	3.51326	3.54932	3.52399	2.68216	3.47913
1553533_at	2.59238	2.60014	2.61074	2.81437	2.6431	2.61489	2.60587	2.53058
1553534_at	2.27188	2.27188	2.27188	2.48914	2.27188	2.27188	2.27188	2.27188
1553535_a_at	8.60011	8.41835	8.0422	8.41178	8.60178	8.26601	8.49567	7.63627
1553536_at	2.27234	2.27262	2.27289	2.27253	2.27379	2.27313	2.27221	2.50903
1553537_at	2.27198	2.27206	2.27219	2.27205	2.27253	2.2722	2.27197	2.27189
1553538_s_at	15.2616	15.2473	15.3295	15.4263	15.4198	15.4198	15.4858	15.406
1553539_at	2.27188	2.27188	2.27188	2.27188	2.27188	2.27188	2.27188	2.27188
1553540_a_at	7.36605	7.26169	6.77238	7.05714	4.31578	3.97267	3.84301	4.2705
1553541_at	2.27188	2.27188	2.27188	2.27188	2.27188	2.27188	2.27188	2.27188
1553542_at	4.7475	4.61472	4.0869	4.69032	5.87474	6.50933	6.43178	6.11531
1553544_at	2.27188	2.27188	2.27188	2.27188	2.27188	2.27188	2.272	2.32863
1553545_at	2.27188	2.27188	2.27188	2.27188	2.27188	2.27188	2.27188	2.27188
1553546_at	2.27188	2.27188	2.27188	2.27188	2.27188	2.27188	2.3092	2.27188
1553547_at	2.27188	2.27188	2.27188	2.27435	2.27188	2.27188	2.27188	2.28158
1553549_at	2.27188	2.27188	2.27188	2.27188	2.27188	2.3593	2.27188	2.27188
1553550_at	2.27188	2.27188	2.27188	2.27188	2.27188	2.27188	2.4778	2.27188
1553551_s_at	13.8153	14.2686	14.5899	14.6795	14.3754	14.0498	12.9601	12.8255
1553552_at	2.27188	2.27188	2.27188	2.27188	2.27188	2.27188	2.27188	2.27188
1553553_at	2.31816	2.27218	2.27507	2.27217	2.2729	2.27246	2.27197	2.2719
1553555_at	2.30992	2.27221	2.2724	2.27219	2.27296	2.2725	2.27198	2.2719
1553556_at	2.27188	2.27188	2.27188	2.27188	2.27188	2.27188	2.27188	2.27188
1553558_at	2.27188	2.27188	2.27188	2.27188	2.27188	2.27188	2.27188	2.27188
1553559_at	2.60241	2.41709	2.42158	2.41271	2.77812	2.43501	2.34054	2.34689
1553560_at	2.27188	2.27188	2.27188	2.27188	2.27188	2.27188	2.27204	2.27188
1553561_at	2.27188	2.27188	2.27188	2.27188	2.27188	2.27188	2.27188	2.27188
1553562_at	2.29943	2.31397	2.30503	2.48348	2.31584	2.30843	2.29701	2.29035
1553564_at	2.27239	2.2878	2.28932	2.27767	4.63605	2.30179	2.75884	2.28103
1553565_s_at	4.22001	3.41079	3.35876	3.46509	3.44313	2.65736	4.99051	3.31561
1553566_at	2.33376	2.33871	2.34428	2.33662	2.36274	2.34906	2.32779	2.317
1553567_s_at	14.8865	15.0302	15.1547	15.234	15.1222	14.9656	15.0689	15.0463
1553568_a_at	2.27188	2.27513	2.27188	2.27188	2.27188	2.27188	2.27188	2.27188
1553569_at	15.0902	15.1288	15.1959	15.2909	15.1142	15.026	15.2026	15.234
1553570_x_at	15.0555	15.1222	15.1623	15.298	15.1623	14.9844	15.2909	15.2731
1553572_a_at	2.80819	2.88485	2.82663	2.81026	2.86023	2.82458	2.76492	2.74309
1553573_s_at	2.2848	2.3642	2.28831	2.2859	2.29436	2.29015	2.2834	2.27968
1553574_at	2.29254	2.27188	2.27188	2.27188	2.27188	2.27232	2.27188	2.27188
1553575_at	6.11897	7.07749	5.68128	5.65972	8.63166	9.38938	6.00727	5.9123
1553579_a_at	2.27188	2.27188	2.27188	2.27188	2.27188	2.27188	2.27188	2.77249
1553581_s_at	8.73507	8.63046	7.97134	7.50669	9.36917	9.34866	9.14257	9.49699
1553582_a_at	3.00262	2.30627	2.27779	2.38431	2.31378	2.30673	2.29571	2.28941
1553583_a_at	4.03689	4.14706	4.14194	4.13766	4.12368	4.11234	4.13678	4.30562
1553584_at	2.27617	2.28392	2.27809	2.27188	2.28143	2.27904	2.27981	2.27416
1553585_a_at	2.27219	2.27242	2.27268	2.27237	2.27344	2.27287	2.27209	2.27194
1553586_at	2.27188	2.27188	2.27188	2.27188	2.27188	2.27188	2.27188	2.27188
1553587_a_at	7.85365	7.29997	7.13765	6.42797	9.11792	9.26408	9.26095	8.92152
1553588_at	14.7885	14.821	15.2026	15.1791	14.9526	14.9266	14.8116	14.3799
1553589_a_at	4.48885	4.76389	4.20161	4.00484	7.38179	7.71637	9.17577	9.14837
1553590_at	2.48343	2.49477	2.50422	2.63749	2.53423	2.50916	2.83041	2.44208
1553591_at	2.2926	2.42531	2.35392	2.29429	2.27188	2.29135	2.29744	2.28555
1553592_x_at	2.27188	2.31334	2.40326	2.27188	2.27188	2.27188	2.27188	2.27188
1553593_a_at	2.60825	2.50932	2.62766	2.60811	2.71174	2.6577	2.41097	3.3918
1553594_a_at	2.27188	2.27188	2.27188	2.27188	2.27188	2.27188	2.27188	2.27188
1553599_a_at	2.61841	2.88162	2.90046	2.89618	2.71513	3.20018	3.1541	2.55976
1553600_at	2.44849	2.46277	2.46807	3.21353	2.49156	2.47629	2.4385	2.34975
1553601_a_at	2.27188	2.27188	2.27188	2.27188	2.27869	2.27188	2.27188	2.27188
1553602_at	2.27385	2.28152	2.28274	2.27427	2.27694	2.2756	2.27356	2.27273
1553603_s_at	6.37864	5.96581	6.12709	6.09258	4.4649	4.76766	4.18413	3.84331
1553604_at	2.27188	2.27188	2.27188	2.27188	2.27188	2.27188	2.27188	2.27188
1553605_a_at	2.27188	2.27188	2.27188	2.27188	2.27188	2.27188	2.27188	2.27188
1553607_at	2.28013	2.28133	2.28237	2.28076	2.28717	2.28386	2.27894	2.31478
1553608_a_at	2.29259	2.29627	2.29766	2.33578	2.30652	2.30029	2.29082	2.28554
1553611_s_at	4.36687	4.77353	4.32468	3.43594	5.8805	5.19895	6.09898	7.14002
1553612_at	2.42029	2.65667	3.39209	2.59174	3.52273	2.81845	2.62773	2.54399
1553613_s_at	2.27347	2.27407	2.59466	2.27383	2.27495	2.27503	2.27705	2.27253
1553614_a_at	2.27188	2.28203	2.27188	2.27326	2.27188	2.27188	2.27188	2.27188
1553618_at	2.39695	2.40173	2.4129	2.40376	2.52216	2.41654	2.70264	3.51684
1553619_a_at	2.27194	2.272	2.27209	2.27198	2.6627	2.33706	3.52713	2.69372
1553620_at	2.27188	2.27188	2.27188	2.27188	2.27188	2.27188	2.27188	2.27188
1553622_a_at	2.47943	2.4785	2.49436	2.48042	3.92142	2.50775	2.98	2.49914
1553623_at	2.27188	2.27188	2.27188	2.27188	2.27188	2.28794	2.27188	2.27188
1553625_at	2.27258	2.27295	2.27323	2.27276	2.27434	2.27355	2.27271	2.30503
1553626_a_at	2.27188	2.27188	2.6828	3.0996	2.27188	2.27188	2.27188	2.27188
1553627_s_at	2.27188	2.27188	2.27188	2.27803	2.27188	2.27188	2.27188	2.27188
1553629_a_at	2.36654	2.37376	2.38031	2.27198	2.40423	2.38684	2.36177	2.34386
1553630_at	2.27188	2.27188	2.27188	2.27188	2.27188	2.27188	2.27188	2.27188
1553633_s_at	2.47718	2.51656	2.49787	2.48362	2.52841	2.50544	2.46649	2.92266
1553634_a_at	2.72096	3.28933	3.04663	4.05855	2.59757	2.37342	2.52935	2.34796
1553635_s_at	2.27603	2.27188	2.27188	2.27188	2.27188	2.27188	2.27188	2.27188
1553636_at	2.27188	2.27188	2.27188	2.27188	2.27188	2.27188	2.27188	2.27188
1553637_s_at	2.27463	2.27361	2.2739	2.37593	2.27188	2.27442	2.27285	2.27209
1553639_a_at	2.67319	2.74536	2.75443	2.73501	2.78838	2.7542	2.70913	2.66999
1553640_at	2.55257	2.27188	2.27188	2.27188	2.27188	2.27188	2.27188	2.27188
1553641_a_at	2.40949	2.47748	2.33972	2.33253	2.35656	2.34428	2.29767	2.4333
1553642_at	3.22839	3.22223	3.22888	3.21305	3.37671	3.22194	3.19792	3.14401
1553644_at	2.27308	2.27356	2.27384	2.27334	2.27536	2.27436	2.27282	2.27229
1553645_at	2.30808	2.3115	2.27188	2.35783	2.45978	2.31848	2.30529	2.29684
1553646_at	2.27323	2.27379	2.2741	2.27355	2.27574	2.27468	2.273	2.27239
1553647_at	5.7792	5.51232	6.12838	3.02716	2.72852	2.27188	2.61754	2.96569
1553651_at	2.54911	2.55656	2.86388	2.54975	2.60109	2.573	2.5323	2.49971
1553652_a_at	2.48413	2.46469	2.75305	2.46046	2.71588	2.48037	2.40704	2.40157
1553654_at	2.27188	2.27188	2.27188	2.28707	2.27188	2.27188	2.27188	2.27188
1553655_at	2.27188	2.27188	2.27188	2.27188	2.27188	2.27188	2.27188	2.27188
1553656_at	2.27188	2.27188	2.27188	2.27188	2.27188	2.27188	2.27188	2.27188
1553657_at	3.41958	3.2411	3.4346	4.30352	3.46475	3.01298	3.60829	3.87283
1553658_at	2.94782	2.43433	2.43912	2.61406	2.46838	2.44849	2.41357	2.39068
1553660_at	2.67823	2.36672	2.53314	2.85269	2.56149	2.54143	2.79132	2.74521
1553661_a_at	2.80083	2.80885	2.81763	2.80276	2.85296	2.81604	2.77071	2.75289
1553663_a_at	5.26956	4.18017	5.02914	5.70095	3.83025	2.53326	3.85643	3.76405
1553666_at	2.3619	2.43897	2.37623	2.34464	2.768	2.38184	2.56397	2.34812
1553668_at	2.28808	2.27692	2.27761	2.27653	2.28076	2.27853	2.60602	2.34009
1553670_at	2.27188	2.27188	2.27188	2.27188	2.32691	2.27188	2.27201	2.27188
1553672_at	4.61515	4.57688	4.61472	3.53472	4.50966	4.47826	4.44955	5.27252
1553673_at	2.27188	2.27188	2.27188	2.27188	2.27188	2.27188	2.27188	2.28395
1553674_at	2.272	2.5226	2.27226	2.39064	2.27266	2.27229	2.27194	2.27189
1553675_at	2.28749	2.29029	2.29186	2.2891	2.29902	2.29389	2.28624	2.28184
1553677_a_at	6.4849	5.52139	4.8162	6.24484	5.78682	5.60882	7.12801	5.23759
1553678_a_at	10.0607	9.97132	9.51644	9.84589	9.64485	9.37213	10.7447	10.2268
1553679_s_at	2.52575	2.53546	2.51339	2.5272	2.57646	2.5503	3.20831	2.48042
1553681_a_at	2.27188	2.27188	2.27188	2.27188	2.27188	2.27188	2.27188	2.27188
1553682_at	2.27188	2.27188	2.30156	2.38155	2.27188	2.27188	2.27188	2.27188
1553683_s_at	2.27188	2.27188	2.97304	2.67543	2.27188	2.27188	2.27188	2.27188
1553684_at	2.33327	2.33963	2.34513	2.33739	2.36248	2.43179	2.86483	2.31758
1553685_s_at	4.48963	4.13387	4.27803	4.37625	4.13007	4.08598	4.72159	4.0531
1553686_at	2.8826	2.66362	2.67377	2.65331	2.70559	2.76273	2.63497	2.59164
1553688_at	2.5607	2.47204	2.57241	2.55338	2.60433	2.57588	2.53484	2.5029
1553689_s_at	5.38421	5.27546	5.21253	4.86853	6.17395	5.92857	5.91194	5.84185
1553690_at	2.38399	2.39037	2.39956	2.60883	2.45596	2.61181	2.37798	2.3563
1553691_at	4.98175	4.50105	4.08214	4.72581	4.65316	4.4881	5.32516	4.53111
1553693_s_at	2.43887	2.46917	2.45737	2.46572	2.50866	2.51415	3.55481	3.66395
1553694_a_at	5.74895	4.81731	4.22784	4.44288	6.46271	6.83533	8.77391	7.35555
1553695_a_at	5.71203	5.85242	5.95609	6.02405	6.65692	6.54885	6.04772	6.87296
1553696_s_at	4.90963	4.86785	5.65189	5.26516	4.97914	4.65801	4.14399	4.49093
1553697_at	3.08399	3.22671	3.29685	3.80579	3.43489	3.16412	2.8289	2.49362
1553698_a_at	3.88521	3.8189	4.60887	4.99841	3.52338	3.84617	3.83292	3.49969
1553701_a_at	3.2102	2.96855	3.46293	2.91505	2.89102	2.76384	2.72162	2.83782
1553702_at	3.16915	3.1893	3.19171	3.36351	3.10932	3.13091	3.13439	2.95252
1553703_at	5.92963	6.52993	6.58823	5.63438	8.50885	8.46962	8.4335	8.16386
1553704_x_at	5.47313	5.73648	5.73733	5.12236	7.43359	7.75517	7.59317	7.72691
1553705_a_at	2.27188	2.28379	2.27188	2.27188	2.27188	2.27188	2.27188	2.27188
1553706_at	2.27188	2.27188	2.27188	2.27188	2.27188	2.27188	2.27188	2.27188
1553708_at	2.27188	2.27188	2.27188	2.27188	2.27188	2.27188	2.27188	2.27188
1553709_a_at	8.36996	8.18049	8.08819	7.60023	10.0731	9.86595	10.2532	10.287
1553710_at	3.90036	5.83184	5.57552	4.3713	5.45377	4.58503	4.50801	4.49746
1553711_a_at	4.52435	5.7763	5.34217	4.0531	5.17919	4.53961	4.441	5.25272
1553713_a_at	4.66731	5.89561	6.18526	3.9961	4.84876	3.29757	3.12695	3.01129
1553715_s_at	9.81505	10.095	10.0231	9.64135	10.1586	10.1516	9.90101	10.4557
1553717_at	2.83946	2.90376	3.32823	2.84228	2.88963	2.85603	2.74904	2.77181
1553718_at	8.25173	8.5291	9.19941	9.06165	7.59372	7.75191	6.89876	5.72635
1553719_s_at	3.68432	4.61515	5.49079	4.86609	4.14273	3.8087	2.80157	3.22529
1553720_a_at	3.52198	3.51144	3.50639	3.49809	3.69718	3.50544	3.47537	3.43745
1553721_at	2.27252	2.27188	2.27188	2.27886	2.27188	2.27188	2.27188	2.27188
1553722_s_at	2.27188	2.27188	2.27188	2.27188	2.27188	2.27188	2.27188	2.27188
1553723_at	2.34333	2.3495	2.3556	2.34738	2.37445	2.36013	2.33745	2.32488
1553725_s_at	2.58322	3.25627	5.15897	4.42545	5.62839	5.42405	5.40529	4.61538
1553726_s_at	5.11704	4.98633	4.1632	5.46157	4.18234	4.75461	4.18755	4.13366
1553727_at	2.27188	2.27188	2.27188	2.27188	2.27188	2.27188	2.27188	2.27188
1553728_at	2.30603	2.30942	2.32744	2.30773	2.32474	2.31636	2.30334	2.29531
1553729_s_at	2.27216	2.40778	2.33181	2.39884	2.27334	2.2728	2.27206	2.27193
1553730_x_at	2.32512	2.33004	2.33483	2.35008	2.35054	2.52705	2.32052	2.31007
1553732_s_at	3.40445	3.8155	3.79673	3.37571	6.43178	5.7255	4.96779	5.60992
1553734_at	3.39806	3.51075	3.3874	4.68079	3.41816	3.3814	3.17366	3.31059
1553736_at	4.44288	5.36204	5.95426	2.27188	2.40343	2.27188	2.36144	2.34343
1553739_at	2.27188	2.27188	2.27188	2.27188	2.27188	2.27188	2.27188	2.27188
1553740_a_at	2.31669	2.32075	2.35713	2.31309	2.33885	2.36774	2.3446	2.30366
1553741_at	2.27612	2.2868	2.27803	2.27692	2.27433	2.455	2.27566	2.27413
1553743_at	4.72319	4.71532	4.58529	4.87541	4.40531	4.68501	4.3029	3.7964
1553746_a_at	2.30423	2.27201	2.27211	2.91089	2.27233	2.27209	2.27191	2.27188
1553747_at	2.27329	2.27338	2.31408	2.27317	2.27506	2.27411	2.27234	2.27221
1553749_at	2.97422	3.25316	2.68479	2.27198	2.97388	3.29666	2.89749	2.84896
1553750_a_at	5.71917	5.30343	6.16338	4.9213	6.94154	4.94114	6.55657	4.97393
1553752_at	2.29339	2.29665	2.40752	2.44465	2.3076	2.30135	2.29159	2.28607
1553755_at	3.67994	3.6431	3.95935	3.65129	3.86681	3.67678	3.61359	3.5894
1553756_at	2.27188	2.27188	2.27188	2.27188	2.27188	2.27188	2.27188	2.27264
1553757_at	2.27188	2.27188	2.27188	2.32024	2.27188	2.27188	2.27188	2.27188
1553759_at	2.45457	2.58099	2.59133	2.5741	2.76296	2.48236	2.50349	3.26965
1553761_at	2.30946	2.2921	2.46426	2.29079	2.29367	2.29623	2.28334	2.28311
1553764_a_at	5.77297	5.51506	6.2031	6.64178	7.66313	7.41816	6.75657	5.67033
1553765_a_at	2.27188	2.27188	2.27188	2.3207	2.27188	2.27188	2.27188	2.27188
1553768_a_at	3.58884	3.53854	3.54118	3.66473	3.63638	3.54227	3.51302	3.09901
1553769_at	2.27188	2.27188	2.27188	2.27188	2.27188	2.27188	2.27188	2.27188
1553770_a_at	2.28634	2.28909	2.64273	2.28799	2.38056	2.29258	2.28519	2.28109
1553772_at	2.34353	2.34972	2.3558	2.54964	2.37458	2.36039	2.41368	2.32504
1553775_at	4.52717	4.54311	4.71378	4.56021	4.73656	5.16137	4.40468	4.87696
1553776_at	2.27188	2.27188	2.27188	2.27188	2.27188	2.27188	2.27188	2.27188
1553778_at	3.70401	3.72844	3.6651	3.34632	4.65824	4.07431	6.38307	5.58172
1553780_at	2.27188	2.27188	2.27188	2.27188	2.27188	2.27188	2.27188	2.27188
1553781_at	2.27188	2.27188	2.27188	2.27188	2.27188	2.27188	2.27188	2.27188
1553785_at	2.27188	2.27188	2.27188	2.27188	2.27188	2.27188	2.27188	2.27188
1553787_at	2.42651	2.64355	2.52408	2.33478	2.47302	2.45317	2.37313	2.43766
1553789_a_at	3.74723	4.0531	4.29417	3.5596	3.5916	3.36058	2.72414	3.50262
1553792_at	2.27188	2.28193	2.27188	2.27188	2.27188	2.27188	2.27188	2.44601
1553793_a_at	3.18738	2.85531	2.51325	2.55946	2.32172	2.51503	2.68025	2.45572
1553794_at	3.3151	2.69092	2.66087	2.65251	2.70519	2.73583	2.36501	2.59147
1553796_at	2.28711	2.28742	2.28887	2.28642	2.29517	2.33703	2.28391	2.28006
1553797_a_at	2.39938	2.27188	2.27188	2.27188	2.27188	2.27188	2.27188	2.27188
1553798_a_at	2.27188	2.27188	2.27188	2.27188	2.27188	2.27188	2.29461	2.31287
1553799_at	2.27188	2.27188	2.27188	2.27188	2.27188	2.27188	2.35878	2.27188
1553801_a_at	3.9634	3.57499	3.70118	4.48709	5.08258	5.73078	5.44595	4.81708
1553802_a_at	2.49612	2.27188	2.27188	2.27188	2.27188	2.27188	2.27188	2.27188
1553803_at	5.23214	5.56124	5.12048	5.16017	5.05592	5.11147	5.11059	5.07399
1553804_a_at	2.58091	3.06492	2.905	2.89248	2.9401	2.90383	2.86309	2.81416
1553805_at	2.29767	2.54739	2.30322	2.29928	2.31339	2.30851	2.27188	2.28915
1553808_a_at	2.27188	2.27188	2.27188	2.37576	2.27188	2.27188	2.27188	2.27265
1553809_a_at	2.35194	2.27521	2.2757	2.27495	2.27228	2.27646	2.29747	2.27306
1553810_a_at	2.31369	2.32494	2.32132	2.49754	3.03501	2.57729	2.34369	2.3297
1553811_at	2.27188	2.27188	2.27188	2.27188	2.27188	2.36521	2.27188	2.27188
1553812_at	4.71626	4.6819	3.90197	4.6523	6.71956	6.84073	7.33894	7.00362
1553813_s_at	4.49475	3.40329	3.64777	3.49224	6.41936	6.51615	7.01008	6.82577
1553815_a_at	2.54334	2.55198	2.57382	3.33447	2.61081	3.47283	2.53635	2.50422
1553817_at	2.27188	2.27188	2.27188	2.27188	2.27188	2.27188	2.27188	2.27188
1553818_x_at	2.27188	2.27188	2.27188	2.27188	2.27188	2.27188	2.27188	2.28258
1553821_at	2.27396	2.27466	2.27799	2.27442	2.27717	2.32653	2.27188	2.28828
1553822_at	2.3066	2.27426	2.27463	2.27402	2.27651	2.27526	2.27842	2.27262
1553823_a_at	2.27188	2.4122	2.27188	2.30023	2.27188	2.27188	2.27188	2.27188
1553826_a_at	2.88465	3.24488	2.64568	2.59407	2.64422	2.6795	2.60653	2.53445
1553828_at	2.49447	2.50411	2.52269	2.49853	2.54503	2.61221	2.48201	2.45338
1553829_at	2.27188	2.27188	2.27188	2.34004	2.27188	2.27188	2.27188	2.27188
1553830_s_at	10.3675	10.2733	10.6739	10.3902	10.9383	10.6838	11.0041	11.1373
1553831_at	2.28078	2.278	2.2838	2.28201	2.31002	2.28535	2.28374	2.27717
1553832_at	2.27188	2.27188	2.27188	2.27188	2.27188	2.27188	2.27188	2.27188
1553834_at	2.27188	2.27188	2.27188	2.27188	2.27188	2.27188	2.43277	2.27188
1553835_a_at	2.27188	2.27188	2.27188	2.27188	2.27188	2.38826	2.27188	2.28888
1553837_at	2.27199	2.27208	2.27223	2.27207	2.2726	2.27225	2.27193	2.27189
1553838_at	2.27188	2.27188	2.27188	2.27188	2.27188	2.27188	2.27188	2.27188
1553839_at	2.27188	2.27188	2.27188	2.27188	2.27188	2.27188	2.27188	2.27188
1553840_a_at	2.46844	2.51532	3.82124	2.65946	2.51976	2.53432	2.49589	2.62563
1553842_at	2.52375	2.53813	2.93799	2.52871	2.57391	2.54848	2.50878	2.47882
1553843_at	2.62085	2.65578	2.64084	2.62131	2.67328	2.64248	2.60159	2.56189
1553844_a_at	2.27188	2.27188	2.27188	2.27188	2.27188	2.28007	2.27188	2.27188
1553845_x_at	2.28626	2.28896	2.29049	2.28787	2.29728	2.30257	2.28512	2.28102
1553846_at	2.31648	2.3031	2.3056	2.30147	2.31675	2.30915	2.29758	2.29084
1553847_a_at	2.34166	2.56229	2.35343	2.34535	2.37201	2.35856	2.33581	2.32377
1553849_at	2.28231	2.27188	2.27188	2.27188	2.27188	2.27188	2.27188	2.27188
1553850_at	2.28333	2.27188	2.27188	2.27188	2.27188	2.27188	2.27188	2.27188
1553851_at	2.27244	2.27274	2.27302	2.27262	2.35489	2.49908	2.27229	2.27201
1553852_at	2.65667	2.66473	2.67516	2.65456	2.82632	2.67661	2.63673	2.75636
1553856_s_at	2.27862	2.30621	2.28112	2.2795	2.28543	2.28238	2.27786	2.27568
1553857_at	4.15229	4.04084	3.98221	3.74386	3.76486	3.74005	2.8457	3.69155
1553858_at	4.48237	4.45475	5.33981	5.09933	4.93768	4.61752	3.31766	3.29122
1553859_at	2.27188	2.80068	2.27188	2.27188	2.27188	2.27188	2.27188	2.27188
1553860_at	2.27188	2.27188	2.27188	2.27188	2.27188	2.27188	2.27188	2.27188
1553861_at	3.1159	3.77603	5.03477	2.99747	4.51933	2.27188	3.32333	3.72509
1553863_at	2.27188	2.27188	2.27188	2.27188	2.27188	2.27188	2.27188	2.27188
1553864_at	2.29461	2.29791	2.30025	2.2964	2.3097	2.40811	2.2719	2.28703
1553865_a_at	2.27244	2.27275	2.27302	2.34007	2.27401	2.27331	2.27229	2.27201
1553868_a_at	2.27485	2.272	2.27209	2.27198	2.2727	2.28931	2.78116	2.27188
1553869_at	2.27188	2.27188	2.27188	2.27188	2.28674	2.27188	2.27188	2.27188
1553871_at	2.27516	2.27615	2.27676	2.27576	2.27956	2.27751	2.71085	2.27352
1553872_at	4.01115	4.07535	3.98143	3.91688	4.0174	3.95549	3.87026	4.05035
1553873_at	2.3946	2.29109	2.29268	2.2898	2.29593	2.30795	2.28432	2.28238
1553874_a_at	2.28328	2.28547	2.28699	2.28477	2.29268	2.28869	2.28236	2.27887
1553875_s_at	2.27188	2.27188	2.27188	2.27188	2.27188	2.27188	2.27188	2.27188
1553876_at	2.27188	2.27188	2.27188	2.27188	2.27188	2.27188	2.27188	2.27188
1553878_at	2.27308	2.47918	2.39867	2.27331	2.28326	2.28487	2.29262	2.27385
1553879_a_at	2.27188	2.27188	2.27188	2.27188	2.27188	2.27188	2.27188	2.27188
1553880_at	2.32303	2.32807	2.3326	2.32626	2.34773	2.33715	2.31919	2.30875
1553881_at	2.43784	2.44921	2.45661	2.44399	3.24212	2.46488	2.42785	2.45373
1553882_at	2.27188	2.27188	2.27188	2.27188	2.27188	2.27188	2.27188	2.27188
1553883_at	2.27228	2.27215	2.3095	3.20831	2.27278	2.27238	2.27196	2.2719
1553885_x_at	2.28863	2.27797	2.63833	2.90729	2.27188	2.27226	2.272	2.27188
1553886_at	2.27188	2.27188	2.27188	2.27188	2.27188	2.27188	2.27188	2.27188
1553887_at	2.27188	2.27188	2.27188	2.27188	2.27188	2.27188	2.27188	2.27188
1553888_at	2.27389	2.27457	2.27497	2.27433	2.27711	2.28448	2.2736	2.31507
1553889_at	2.28335	2.28556	2.28706	2.28486	2.2928	2.28876	2.28241	2.27892
1553890_s_at	2.56866	2.70702	2.57133	2.55223	2.60366	2.57514	2.39563	2.50187
1553891_at	2.27188	2.27188	2.27188	2.27188	2.27188	2.27188	2.35028	2.27188
1553893_at	2.80874	2.81678	2.82714	2.8108	2.86085	2.82515	2.77954	3.66983
1553894_at	2.27188	2.27188	2.27188	2.27188	2.29165	2.27188	2.27188	2.27196
1553895_at	2.27188	2.31578	2.27188	2.27188	2.27188	2.27188	2.27194	2.27188
1553898_a_at	2.27199	2.28607	2.27222	2.27206	2.27259	2.27224	2.27193	2.27189
1553900_s_at	2.28746	2.30418	2.29184	2.28909	2.29896	2.29386	2.30526	2.27632
1553901_x_at	3.11363	3.10344	3.35953	3.1014	3.14707	3.30635	3.00794	3.03269
1553905_at	2.27188	2.27188	2.49795	2.27188	2.27188	2.27188	2.27188	2.27188
1553906_s_at	2.79109	2.48967	2.89363	2.48448	2.52909	2.50661	2.43887	2.46259
1553907_a_at	2.33899	2.27188	2.27188	2.27188	2.28951	2.27188	2.27188	2.27188
1553909_x_at	2.27198	2.72779	2.27222	2.27206	2.27258	2.27223	2.27195	2.27189
1553910_at	2.45222	2.272	2.27262	2.27233	2.27334	2.2728	2.27206	2.27193
1553911_at	2.27734	2.31701	2.49376	2.27952	2.28548	2.28244	2.27831	2.2757
1553912_at	2.27188	2.33396	2.27188	2.27188	2.27188	2.27188	2.27188	2.27196
1553914_at	2.27188	2.27188	2.27188	2.27188	2.27188	2.27188	2.27188	2.27188
1553915_at	2.27812	2.27958	2.28054	2.29176	2.28463	2.28178	2.27808	2.27535
1553917_at	3.11044	3.10093	3.11126	3.09701	3.27508	3.10971	3.07762	3.02991
1553918_at	2.27188	2.27188	2.27188	2.27188	2.27188	2.27188	2.27188	2.27188
1553919_at	3.0459	3.15248	2.80102	2.62406	2.8023	2.52307	2.722	2.68307
1553920_at	2.27188	2.27188	2.27188	2.27188	2.27188	2.27188	2.27188	2.27195
1553923_at	2.27188	2.27188	2.27188	2.27188	2.27188	2.27188	2.27188	2.27188
1553924_at	2.51567	2.27188	2.27188	2.27188	2.27188	2.27188	2.27188	2.27188
1553927_at	2.46685	2.32052	2.31865	2.30802	2.33198	2.39941	2.27188	2.28822
1553928_at	6.39313	4.97996	4.87677	6.16507	7.95649	8.20461	8.08282	4.7946
1553929_at	2.60609	2.36992	2.48471	2.70975	2.37502	2.36082	2.33811	2.32538
1553930_at	2.27188	2.27188	2.27188	2.27188	2.27188	2.27188	2.27188	2.27188
1553931_at	2.27188	2.27188	2.27188	2.27188	2.27188	2.27188	2.27188	2.27188
1553934_at	2.27492	2.27584	2.27644	2.27552	2.27906	2.27719	2.2812	2.27338
1553935_at	2.27188	2.27188	2.27188	2.27188	2.27188	2.27188	2.29011	2.27199
1553936_a_at	2.27188	2.27188	2.27188	2.27188	2.27188	2.27188	2.27188	2.27188
1553938_a_at	2.27188	2.27188	2.27439	2.27188	2.27188	2.27188	2.27188	2.33936
1553940_a_at	4.74591	4.74197	4.46341	4.5222	4.59328	4.8221	4.97783	4.88705
1553943_at	2.27672	2.27375	2.27406	2.81916	2.27567	2.27462	2.27297	2.27237
1553944_at	2.27299	2.27272	2.273	2.2726	2.27397	2.27327	2.33518	2.272
1553945_at	2.27206	2.27222	2.27242	2.2722	2.27299	2.27252	2.27199	2.27191
1553946_at	2.27188	2.27188	2.27188	2.27188	2.27188	2.27188	2.27188	2.27188
1553947_at	5.97275	5.14999	5.78367	5.78367	2.85795	4.15244	6.44348	6.38727
1553949_at	2.27188	2.27188	2.27188	2.27188	2.27188	2.27188	2.27188	2.27188
1553952_at	2.27188	2.27188	2.58733	2.27188	2.27188	2.27188	2.27188	2.27188
1553954_at	7.11965	6.8376	6.66983	6.47063	8.09739	8.0619	7.84732	7.83999
1553955_at	5.65395	5.93781	5.84833	6.14527	6.63514	6.9206	7.12223	7.06195
1553956_at	7.71895	7.54982	7.33122	7.42364	7.34876	7.59901	7.18806	6.22327
1553957_at	4.6819	4.8654	5.78716	5.54083	4.90389	5.68944	4.0189	4.49565
1553959_a_at	4.83984	4.16424	4.52513	6.44784	8.89522	10.6156	8.81512	8.81217
1553960_at	3.23048	3.15701	3.60556	3.99647	3.62805	3.70213	3.58398	4.04718
1553961_s_at	4.27649	4.2493	4.24292	4.38561	4.20968	4.21036	4.08061	4.19645
1553962_s_at	3.78676	2.96083	4.06765	5.2768	3.55774	3.84411	3.30929	3.55138
1553963_at	2.27188	2.27188	2.27188	2.27188	2.27188	2.27188	2.27188	2.27188
1553965_x_at	2.27188	2.27188	2.59617	2.27188	2.27188	2.27188	2.27188	2.27188
1553967_at	2.30698	2.31039	2.31735	2.33939	2.32629	2.31743	2.30415	2.29608
1553968_a_at	5.90298	5.85964	5.7776	5.81164	5.68396	5.75108	5.64891	5.68068
1553970_s_at	2.47266	2.27188	2.50329	2.27188	6.14804	6.8208	6.34137	7.02463
1553971_a_at	8.21371	8.159	7.80321	8.59989	5.7424	4.90916	5.55113	5.51429
1553972_a_at	8.94075	8.76954	8.61935	9.14711	9.94375	10.2786	10.1633	10.4473
1553973_a_at	2.35833	2.27188	2.27188	2.27188	2.27188	2.27188	2.27188	2.27188
1553974_at	7.98822	7.94038	8.10535	7.91314	7.33003	7.0412	7.2829	7.28063
1553976_a_at	10.6444	10.3988	9.88789	9.97584	9.1709	9.55636	8.98563	9.45872
1553977_a_at	2.39117	2.42796	2.84452	2.35066	2.80012	3.48232	4.12234	2.76368
1553978_at	8.73695	8.4315	7.80016	8.74776	7.0412	7.49178	7.53545	7.51157
1553979_at	8.95925	9.67776	10.4997	10.798	9.98387	10.6315	8.11037	9.65185
1553982_a_at	2.27188	2.27188	2.27188	2.27188	2.27188	2.27188	2.27188	2.27202
1553983_at	5.37251	5.63458	5.28055	4.98258	4.79024	4.11826	5.19599	5.1721
1553984_s_at	9.90538	9.97606	9.66948	9.5887	10.3811	10.6285	10.025	10.3244
1553986_at	7.00225	6.70381	4.27988	5.0562	7.98658	8.72252	9.42786	9.78401
1553987_at	8.45715	9.2792	8.7782	8.4315	8.50652	8.08119	8.54125	8.79419
1553989_a_at	4.54128	4.20533	2.7542	3.72105	2.27188	2.27188	2.27188	2.39724
1553990_at	6.09351	6.15238	5.91099	6.19648	6.17956	6.02436	4.62797	5.69862
1553991_s_at	5.09652	5.2011	4.83318	5.3058	4.86429	4.94527	5.4288	4.88018
1553992_s_at	5.36609	5.2392	5.3971	5.115	8.16645	7.33277	7.43228	7.60241
1553993_s_at	7.97677	7.69875	7.60637	7.32884	8.61042	8.43438	8.15198	8.8303
1553994_at	2.27971	2.41079	2.51564	2.28502	2.28712	2.28382	2.27892	2.2764
1553995_a_at	2.27188	2.27188	2.27188	2.27188	2.27188	2.27188	2.27188	2.27188
1553997_a_at	10.1973	9.82115	9.52363	9.87724	7.3435	8.04884	8.79652	9.01056
1553998_at	2.27188	2.27188	2.27188	2.27188	2.27188	2.27188	2.27188	2.27188
1554001_at	4.88185	4.82842	4.59753	4.84959	4.8003	5.42667	4.71118	4.68562
1554003_at	3.29612	3.24762	3.8888	3.17844	3.61536	2.74373	3.02556	3.12533
1554004_a_at	2.28169	2.27798	2.80248	3.51245	2.27188	2.27986	2.27188	2.27188
1554006_a_at	4.10425	3.257	3.24232	3.7279	3.32078	3.22149	4.15104	3.20774
1554007_at	7.93316	7.46928	8.80037	8.45534	6.97719	8.12132	6.0622	6.12568
1554008_at	5.41532	5.22461	5.8557	4.42489	6.7502	5.76618	7.22082	6.97907
1554010_at	3.80956	3.69893	3.29254	3.35724	6.29718	5.07789	5.95458	3.85275
1554012_at	2.27188	2.27248	2.27188	2.27188	2.27188	2.27188	2.27202	2.27188
1554014_at	6.77648	7.1286	7.22176	5.22936	7.2182	5.60494	5.98321	4.87277
1554015_a_at	6.00285	6.19955	6.17428	4.03402	5.76845	4.22699	5.59552	5.64436
1554016_a_at	6.35819	5.85912	5.93199	6.33924	6.53528	6.90142	6.0698	7.11547
1554017_at	3.17556	3.12811	3.25389	3.07686	3.78277	3.1678	3.14083	3.01064
1554018_at	2.56669	2.61822	2.51709	2.56721	2.54617	2.59062	3.59224	4.25378
1554019_s_at	3.47097	4.30167	3.94059	3.48856	3.20103	2.54596	3.00156	2.99199
1554020_at	7.65692	7.47937	7.89181	5.91597	9.73331	8.88845	8.80967	8.43539
1554021_a_at	4.05796	5.10347	4.90714	5.2272	5.01264	5.23044	6.61291	6.77367
1554022_at	2.42997	2.44196	2.44753	2.43548	2.47704	2.45656	2.42065	2.54611
1554023_s_at	2.71164	2.44601	2.4526	2.50331	2.29834	2.47659	2.2719	2.63773
1554026_a_at	4.55069	3.42043	3.29481	2.74931	3.8236	3.6403	3.22212	3.34923
1554027_a_at	2.65824	2.40206	2.35211	2.41229	5.1721	4.89159	3.05523	2.35679
1554029_a_at	3.01363	2.90465	2.96737	2.78128	3.48827	3.02628	3.96705	3.22098
1554030_at	2.37139	2.27768	2.40971	2.31601	2.28201	2.27951	2.27596	2.28013
1554032_at	2.27188	2.27188	2.27188	2.27188	2.27188	2.27271	2.27188	2.27188
1554033_at	2.27188	2.27188	2.27188	2.27188	2.27188	2.27188	2.27188	2.27188
1554034_a_at	2.27188	2.27188	2.27188	2.27188	2.27188	2.31064	2.27188	2.27188
1554036_at	2.86146	2.72553	3.46333	2.86442	4.16358	3.63303	2.89269	3.85447
1554037_a_at	2.91465	3.32333	3.74663	3.41091	4.13207	3.71618	4.00015	3.69635
1554038_at	2.27318	2.27371	2.27401	2.27348	2.27561	2.27456	2.27389	2.27533
1554039_at	4.413	4.25979	4.04688	4.24716	4.36413	4.45859	4.87861	5.50327
1554041_at	2.38677	2.39527	2.40297	2.39209	2.4292	2.40807	2.3811	2.35976
1554042_s_at	2.27188	2.27188	2.27188	2.62717	2.27188	2.27188	2.27188	2.27188
1554043_a_at	4.20303	4.17288	5.36886	4.87677	4.36381	4.167	4.13897	3.82802
1554044_a_at	2.27188	2.27188	2.27188	2.27284	2.27188	2.27188	2.27188	2.27188
1554045_at	2.40376	2.41544	3.32754	2.4113	2.31607	2.42952	2.95778	2.37557
1554047_at	6.00768	5.8155	6.34756	5.58277	6.60485	5.84129	5.76452	5.85671
1554049_s_at	2.2816	2.2725	2.28482	2.27244	2.30663	2.33633	2.28075	2.28641
1554050_at	2.5567	2.56397	2.57588	2.55797	2.60899	2.58001	2.5384	3.05551
1554052_at	6.86796	6.12313	6.25096	6.61291	7.15715	7.26687	7.64745	7.04881
1554053_at	4.61227	4.20303	4.01115	4.19657	4.67162	4.31439	4.93791	4.23641
1554057_at	7.72691	7.74036	7.06964	7.05537	6.74992	7.40455	6.32463	6.10263
1554059_at	2.30255	2.28951	2.32538	2.31051	3.28789	3.21185	2.37653	2.304
1554060_s_at	3.20973	4.03155	4.2955	3.32754	6.19411	5.41801	5.29853	4.6602
1554062_at	2.29737	2.30062	2.30289	2.29907	2.31302	2.30628	2.32239	2.289
1554063_at	5.16203	5.76618	6.41111	3.93402	4.89128	2.94572	4.11372	4.14399
1554065_at	2.83601	2.42212	2.41877	2.41009	2.44814	2.42863	2.39611	2.37514
1554067_at	3.75701	3.88494	4.0363	4.82539	3.86243	4.08652	3.03245	2.65578
1554068_s_at	2.48996	2.51747	3.44754	3.04911	2.52731	2.5178	2.46572	2.44921
1554069_at	2.27188	2.27188	2.27188	2.27188	2.27188	2.27188	2.27188	2.27188
1554071_at	2.27188	2.27188	2.27188	2.27188	2.27702	2.27188	2.40215	2.27188
1554072_s_at	2.27633	2.27188	2.27606	2.27635	2.2785	2.2768	2.29247	2.27321
1554074_s_at	2.34386	2.35021	2.35628	2.34796	2.37517	2.3609	2.33817	2.32545
1554076_s_at	6.1366	5.35463	5.88218	5.32692	6.39053	6.32012	7.12771	6.52693
1554077_a_at	3.70162	3.50082	4.1403	3.45917	4.89223	4.16444	4.59484	5.51207
1554078_s_at	9.87724	10.0107	10.0705	10.1984	11.1515	11.0626	10.6208	11.0609
1554079_at	5.52403	5.0941	5.52005	5.49822	6.63204	7.06907	6.67177	7.63136
1554080_at	6.05946	5.03447	4.4236	5.85536	6.59659	7.52025	7.25244	6.36757
1554082_a_at	5.52187	5.25366	6.13503	4.72738	6.95552	5.76079	7.63963	7.60506
1554084_a_at	2.40498	2.52488	2.42065	2.38024	2.41175	2.50313	4.74661	4.582
1554085_at	5.12153	5.38812	4.90189	5.30974	4.60263	4.87932	4.95089	5.14527
1554086_at	4.29029	4.26375	4.60801	3.81067	4.87149	3.88417	4.63936	3.84321
1554089_s_at	10.5657	10.7331	10.666	9.86384	10.1062	9.37953	10.2413	10.0343
1554091_a_at	4.723	3.84791	3.97823	4.16147	3.39265	3.49428	3.75363	3.67173
1554093_a_at	8.72103	8.2913	8.27208	8.86601	8.70732	8.85393	9.18418	8.02929
1554094_at	2.27821	2.27968	2.27188	2.2791	2.37962	2.28192	2.29024	2.49022
1554095_at	3.74974	3.35503	2.91537	3.33721	4.62714	4.1744	3.73457	3.62771
1554096_a_at	2.32235	2.32714	2.34212	2.32545	2.48422	2.33704	2.31002	2.30819
1554097_a_at	2.27188	2.27188	2.27188	2.27188	2.27188	2.27188	2.27188	2.27188
1554098_at	3.25237	3.27085	3.27758	3.25957	3.30722	3.3389	3.24843	3.19374
1554099_a_at	2.93697	2.37357	3.28789	3.45598	5.3326	5.17739	5.29312	5.63104
1554101_a_at	5.94061	5.53576	4.51988	5.81924	5.39908	5.6037	5.24255	5.40911
1554102_a_at	5.55248	5.75876	5.79642	6.06458	5.74152	5.80035	5.6613	5.3505
1554103_at	2.33895	2.44342	2.45484	2.48793	3.84321	3.4263	2.58908	4.2782
1554105_at	4.67361	4.6334	4.61897	4.18572	4.71186	4.83045	4.74475	4.68979
1554106_at	4.52596	5.0907	4.7392	4.22674	5.20604	5.44675	5.76233	6.3152
1554108_at	3.36103	3.53655	2.95561	3.04454	2.71111	2.7055	2.34518	2.36589
1554110_at	2.39824	2.40787	2.75315	2.4045	2.42521	2.42112	2.44465	2.56015
1554112_a_at	5.4394	4.97474	5.25778	4.87696	3.68012	2.84912	4.04084	3.99719
1554113_a_at	4.40759	4.01789	4.70187	3.71907	3.44931	2.59387	3.38402	3.33767
1554114_s_at	2.27308	2.27357	2.27385	2.27334	2.5357	2.27437	2.2808	2.27229
1554115_at	2.30045	2.27647	2.27711	2.27605	2.27998	2.27788	2.27498	2.27188
1554116_s_at	2.39133	2.40266	2.55962	2.37829	2.4125	2.55784	2.38527	2.36478
1554117_at	2.27188	2.27188	2.27188	2.27188	2.27188	2.27188	2.27188	2.27188
1554119_at	4.07627	3.37161	3.48707	3.18599	3.7067	3.02838	3.10666	3.34784
1554121_at	2.27188	2.27188	2.27188	2.27188	2.27188	2.27188	2.27188	2.27188
1554122_a_at	2.95468	2.77287	2.60621	2.46614	2.36394	2.3824	2.4498	2.27188
1554125_a_at	2.38576	2.5678	2.38761	2.35671	2.41296	2.37203	2.65126	2.34639
1554126_at	3.08836	2.81117	2.69289	3.12505	3.00807	3.34917	2.93261	2.88342
1554127_s_at	2.29714	2.3042	2.30692	2.30279	2.3181	2.31051	2.29869	2.33398
1554128_at	3.76961	3.75997	3.75234	3.74005	3.881	3.73556	3.71204	3.68721
1554129_a_at	2.28084	2.28262	2.28389	2.28213	2.28921	2.28549	2.28008	2.30421
1554131_at	2.37108	2.52661	2.87853	2.37552	2.57801	2.39154	2.33743	2.27188
1554132_a_at	2.70664	2.53423	3.46054	2.37934	3.84917	2.7946	2.97048	3.02286
1554133_at	2.27188	2.27188	2.27188	2.27188	2.27188	2.27188	2.27188	2.27188
1554140_at	2.27188	2.27554	2.27449	2.27783	2.27188	2.27188	2.27188	2.27188
1554141_s_at	2.27188	2.27188	2.27188	2.27188	2.27188	2.27188	2.27188	2.27188
1554142_at	2.27188	2.27188	2.27188	2.27188	2.3045	2.27188	2.27188	2.27188
1554143_a_at	2.59503	2.80734	2.63626	2.39843	2.64746	2.61866	2.57247	3.92623
1554145_a_at	4.93198	4.78161	4.76168	4.52395	6.32887	5.3226	6.17249	5.35551
1554147_s_at	4.74099	4.21982	4.6496	5.11925	2.74204	3.09335	2.94381	2.64355
1554148_a_at	6.50933	5.94469	6.5887	6.77268	7.43971	7.67054	8.07846	7.27362
1554149_at	10.5922	10.8859	11.2344	10.2153	9.10831	8.03827	8.64877	8.09606
1554151_at	3.14149	3.83652	3.57973	3.03687	5.16137	3.34647	4.03428	3.5977
1554152_a_at	5.48049	3.82607	3.99149	5.48078	5.07253	5.43379	5.88687	4.44617
1554153_a_at	5.77256	6.09462	6.4094	5.27118	5.65395	5.63791	5.64747	5.57148
1554154_at	6.18682	6.15838	5.79914	4.62344	7.58608	6.06384	8.53101	8.23495
1554155_at	3.67972	5.52403	6.38582	5.57736	6.5165	4.97679	6.00139	6.11595
1554156_a_at	2.27188	2.27188	2.27188	2.27188	2.27188	2.27188	2.27188	2.27188
1554157_a_at	2.28965	2.2905	2.29209	2.28929	2.27355	2.35854	2.28642	2.28192
1554158_at	2.76492	2.81997	2.92055	2.79216	2.88081	2.80504	2.66859	2.72468
1554159_a_at	5.05358	5.00345	4.51353	5.21089	4.90316	4.98258	5.00668	4.86823
1554160_a_at	4.59081	4.63936	5.25842	4.40309	4.60375	4.29955	2.80686	5.12438
1554161_at	5.15078	4.98105	5.02726	4.01672	3.71809	3.47648	3.93107	3.6358
1554163_at	2.27217	2.27237	2.27263	2.27234	2.27336	2.28206	2.27206	2.27193
1554165_at	2.65422	2.27232	2.27255	2.27229	2.27322	2.27272	2.27203	2.27192
1554167_a_at	9.00096	8.76331	8.71181	8.91097	9.06866	8.53731	9.3623	8.70969
1554168_a_at	4.06526	3.32454	3.48557	3.57429	6.38191	5.83675	6.74554	7.08931
1554170_a_at	6.79928	5.61297	7.19826	7.09933	6.91203	7.44149	7.46115	7.07509
1554171_at	5.31274	4.79001	4.7094	4.6041	4.3215	4.08524	4.17421	4.00484
1554172_a_at	3.32754	3.31059	4.2091	3.47695	3.35145	3.31124	2.33751	3.2398
1554173_at	3.00103	3.02231	3.3133	3.03135	3.06322	3.0335	2.99587	2.94655
1554175_at	2.31109	2.31059	2.31417	2.309	2.32644	2.31757	2.30086	2.29617
1554176_a_at	2.96376	3.11285	3.78307	3.33473	4.11867	3.31932	3.28572	3.35453
1554177_a_at	6.10912	6.4375	5.27207	6.31195	6.26884	7.42696	6.40652	7.35684
1554178_a_at	6.49552	6.26254	6.18363	6.3294	5.60804	4.79389	6.26903	5.62453
1554179_s_at	2.41939	2.48801	2.47648	2.48402	2.57592	2.50671	2.4671	2.43926
1554181_at	2.28062	2.38727	2.31554	2.55412	2.28878	2.28652	2.28072	2.27703
1554182_at	5.42813	6.32353	5.29599	5.82909	2.52135	3.11952	2.45975	2.66016
1554183_s_at	4.35346	4.29314	4.11234	4.26439	3.79311	4.07716	4.07556	4.03026
1554185_at	2.3853	2.4412	2.36834	2.46119	3.76514	3.97142	2.76726	2.54843
1554187_at	2.75384	2.76394	2.77356	2.75615	2.82725	2.77071	3.03687	2.69006
1554188_at	2.27188	2.27188	2.27188	2.27188	2.27188	2.27188	2.27188	2.27188
1554190_s_at	2.2809	2.2827	2.28397	2.28223	2.2893	2.28556	2.27209	2.27728
1554192_s_at	2.92879	2.93401	3.35309	2.92476	3.29788	2.9416	2.89583	2.7895
1554193_s_at	3.53212	4.00102	3.8907	3.8793	6.23331	6.70936	8.21426	6.4985
1554194_at	2.27188	2.27188	2.27188	2.27188	2.27188	2.27188	2.27188	2.27188
1554195_a_at	2.73809	2.74856	2.75636	2.73785	2.92229	2.75636	2.71128	2.67319
1554196_at	2.27277	2.29249	2.27299	2.27299	2.27475	2.27581	2.27256	2.27214
1554198_at	2.27188	2.27188	2.27188	2.27188	2.27188	2.27188	2.27188	2.27188
1554199_at	2.27188	2.27188	2.27188	2.27188	2.27188	2.27548	2.27188	2.27188
1554201_at	5.3911	5.28453	5.07399	6.13886	5.11596	4.9935	5.1929	5.86793
1554202_x_at	5.16901	5.35138	5.22544	5.32102	4.69257	4.62344	5.04624	4.9896
1554203_at	2.29353	2.29679	2.29884	2.29527	2.29813	2.30154	2.29171	2.28082
1554205_s_at	5.97937	5.61872	5.7957	3.96569	3.54227	3.51544	3.36662	3.41254
1554206_at	2.27188	2.27188	2.27188	2.27188	2.27188	2.27188	2.27188	2.27188
1554208_at	2.27188	2.27188	2.27188	2.27188	2.27188	2.27188	2.27188	2.27188
1554210_at	2.29543	2.27188	2.27188	2.27188	2.27188	2.27188	2.27188	2.27188
1554212_s_at	2.28041	2.28209	2.28328	2.28157	2.28843	2.28477	2.27962	2.27685
1554213_at	2.27188	2.27733	2.27188	2.27188	2.27188	2.90614	2.27188	2.27188
1554214_at	2.30529	2.30575	2.309	2.30436	2.32052	2.31261	2.30034	2.29293
1554216_at	3.55838	3.34835	3.18507	2.27198	2.79311	2.27206	2.71349	2.39827
1554217_a_at	5.2943	5.36886	4.94569	3.63654	4.42695	3.64098	3.95273	3.63002
1554219_at	2.27439	2.27938	3.00486	2.85442	2.27805	2.27644	2.27408	2.27304
1554220_a_at	2.37464	2.38623	2.45057	2.38274	2.4183	2.40262	2.37225	2.353
1554222_at	4.44042	4.41464	4.44404	4.39869	4.22344	4.36258	4.3444	4.69173
1554224_at	2.27188	2.27188	2.27188	2.27188	2.27188	2.27188	2.27188	2.27188
1554225_a_at	2.27188	2.27188	2.27188	2.27188	2.27188	2.27188	2.27188	2.27188
1554228_a_at	2.27188	2.27188	2.27188	2.27188	2.27188	2.27188	2.27188	2.27286
1554229_at	4.65824	4.36655	3.51711	3.47341	4.88705	3.37307	5.57245	4.27419
1554231_a_at	3.70277	2.89308	3.04624	3.10773	3.02753	2.99601	2.86358	2.90883
1554232_a_at	2.2826	2.28473	2.28615	2.51253	2.29186	2.33555	2.28173	2.27839
1554233_at	2.31494	2.27188	2.27188	2.27188	2.27188	2.27188	2.27188	2.27188
1554234_at	4.54892	4.63681	4.66366	4.33828	3.9318	3.90706	4.0646	4.21446
1554235_at	2.27188	2.27188	2.27188	2.27188	2.27188	2.27188	2.53854	2.27188
1554237_at	5.69367	6.04676	5.56614	3.97178	4.53961	4.1105	4.7907	4.43397
1554239_s_at	8.01384	7.12801	7.60317	7.6494	7.09731	7.82959	7.38088	6.52146
1554240_a_at	2.27188	2.27188	2.27188	2.27188	2.27188	2.27188	2.27188	2.27188
1554241_at	8.48438	8.99631	8.90287	9.06382	9.66562	9.00768	8.77142	8.97184
1554242_a_at	5.45508	5.34501	4.09143	5.12098	2.28565	2.27188	2.27188	2.41305
1554245_x_at	4.60938	4.62166	4.39269	4.75291	5.70147	6.14378	6.42984	5.24255
1554246_at	7.44563	7.04618	7.20271	7.0762	6.9586	6.40914	7.04183	6.62613
1554248_at	8.06384	8.27423	8.02058	4.27649	4.28959	3.27637	4.22149	4.18068
1554249_a_at	6.70326	6.3667	6.71424	5.25044	4.67881	3.58267	4.73602	3.48827
1554250_s_at	2.61793	2.85857	2.63845	2.85903	3.32687	4.35088	4.50214	4.66366
1554251_at	7.85874	7.63516	7.37929	5.95274	4.28867	3.42081	3.35705	4.82171
1554252_a_at	2.27188	2.27188	2.27188	2.27188	2.27188	2.27188	2.27188	2.27188
1554253_a_at	2.36526	2.37256	2.54824	2.37039	2.40262	2.38552	2.36077	3.23269
1554256_a_at	5.24608	5.44497	5.04789	3.97571	5.64908	5.19119	5.79498	6.26105
1554258_a_at	2.27188	2.27188	2.27188	2.27188	2.27188	2.27188	2.27188	2.27363
1554259_at	2.30071	2.3038	2.30651	2.30231	2.31751	2.31001	2.29829	2.29133
1554260_a_at	6.49383	6.69615	6.2282	6.30982	7.37929	6.26817	6.32653	6.43573
1554261_at	2.27188	2.27188	2.27188	2.27188	2.27188	2.27188	2.27188	2.27188
1554262_s_at	3.3939	2.61785	2.89234	2.65796	3.17008	2.62959	2.63953	2.59642
1554264_at	5.06333	5.54728	5.39247	4.69221	5.4666	4.44955	4.97371	4.9645
1554266_at	3.28322	3.2847	3.27983	3.71396	3.35173	3.68223	3.24962	3.20841
1554268_at	2.48843	2.30032	2.3026	2.29881	2.31272	2.31149	2.29502	2.28872
1554271_a_at	3.7513	5.41219	6.73536	5.79781	8.12247	6.74485	4.71659	6.86568
1554272_at	2.27188	2.27188	2.27188	2.27188	2.27188	2.27188	2.27473	2.27188
1554273_a_at	2.40501	2.41636	2.33263	2.41936	2.65964	2.431	2.39827	2.37658
1554274_a_at	6.52187	6.48743	6.45974	4.14545	6.01887	4.21663	4.81407	3.7594
1554276_at	2.27188	2.27188	2.27188	2.27188	2.27188	2.27188	2.27188	2.27188
1554277_s_at	3.35453	3.02324	2.80989	2.42293	3.86711	2.34912	2.70243	2.4079
1554279_a_at	2.92363	2.67575	3.19956	2.64781	3.25978	3.48677	5.02329	4.6554
1554280_a_at	3.30568	2.90031	2.98943	2.89767	5.46463	5.68218	5.67436	5.454
1554281_at	2.27188	2.27188	2.27188	2.27188	2.27188	2.27188	2.27188	2.27188
1554283_at	2.44008	2.54115	2.83985	2.40097	3.23658	3.84	3.54967	2.75626
1554285_at	2.56875	2.47146	2.57993	2.51754	2.3448	2.48894	2.45024	2.49242
1554286_at	2.27188	2.27188	2.27188	2.27188	2.27188	2.27188	2.27188	2.27188
1554287_at	4.67162	5.92543	5.72944	4.11179	5.01137	3.2713	3.42208	2.92363
1554288_at	2.27188	2.27188	2.27188	2.27188	2.27188	2.27188	2.27188	2.27188
1554290_at	3.87968	3.36468	3.78586	2.95159	7.23769	6.13722	6.01797	5.52885
1554291_at	4.38595	3.60889	4.36258	2.82503	2.93411	2.52918	2.79239	2.66685
1554292_a_at	5.23376	4.38837	4.42669	3.73115	3.91333	3.75678	3.49245	3.53083
1554293_at	2.29798	2.28405	2.28445	2.28261	2.2899	2.28617	2.28046	2.27754
1554294_s_at	2.27692	2.27188	2.279	2.27771	2.48027	2.36537	2.27635	2.27459
1554295_x_at	2.37099	2.3757	2.37241	2.3726	2.4098	2.38829	2.4067	2.3448
1554296_at	2.27188	2.27188	2.27188	2.27188	2.27188	2.27188	2.27188	2.27188
1554298_a_at	2.27188	2.28702	2.27188	2.27188	2.27188	2.27188	2.27188	2.27188
1554299_at	2.2722	2.27244	2.27269	2.2823	2.27347	2.27288	2.2721	2.27194
1554300_a_at	2.27188	2.27188	2.27188	2.27188	2.27188	2.27188	2.27188	2.27188
1554301_at	2.32816	2.33349	2.33836	2.33114	2.35479	2.34314	2.3234	2.31289
1554302_s_at	2.29823	2.30129	2.30789	2.29975	2.31415	2.30521	2.29257	2.54692
1554303_at	2.29663	2.29986	2.30226	2.29838	2.3113	2.30531	2.29468	2.28842
1554305_at	2.27188	2.27188	2.27188	2.27188	2.27188	2.27188	2.27188	2.27188
1554306_at	2.45088	3.04964	2.58347	2.64597	2.64007	2.58049	2.44151	2.44843
1554307_at	2.27188	2.27188	2.27188	2.27188	2.27188	2.27188	2.27188	2.27188
1554308_s_at	2.37805	2.45317	2.95744	2.36341	2.39442	2.3667	2.35373	2.39209
1554309_at	3.687	3.21521	3.05317	3.46445	3.48557	2.78558	2.7098	3.0067
1554310_a_at	3.41639	2.60745	2.31951	2.70502	2.63833	2.32338	2.92156	2.29723
1554311_a_at	2.35998	2.39463	2.37621	2.36772	2.39956	2.38766	2.49526	2.33763
1554312_at	2.28573	2.28833	2.43482	2.28733	2.32485	2.29176	2.28465	2.28066
1554314_at	2.27188	2.27188	2.27188	2.27188	2.27188	2.27188	2.28658	2.27188
1554316_at	2.86377	2.87003	2.88128	3.41546	2.89502	2.86023	2.83426	2.90833
1554317_s_at	2.67093	2.65824	2.68691	2.66887	2.7192	2.82913	2.64719	2.58206
1554318_at	2.27736	2.29483	2.27958	2.27818	2.28341	2.28077	2.27673	2.27488
1554319_at	2.27188	2.2731	2.27188	2.27188	2.27188	2.27188	2.27188	2.27188
1554321_a_at	6.71695	5.8077	5.64457	6.17037	6.12709	5.91927	6.78139	6.00083
1554322_a_at	2.27195	2.27202	2.27213	2.27201	2.27238	2.27577	2.2723	2.27188
1554324_s_at	2.41277	2.73945	2.4176	2.45743	2.41709	2.57346	2.48037	2.36448
1554325_at	2.27271	2.27311	2.27338	2.27291	2.27461	2.27376	2.27251	2.27211
1554327_a_at	3.66698	3.21862	3.71718	3.80106	4.42318	4.76454	3.74663	3.27433
1554328_at	2.4584	2.46838	2.47843	2.4333	2.55877	2.48631	2.44814	2.65104
1554329_x_at	2.52943	2.5505	2.3372	2.81063	2.75897	2.92892	2.51397	2.49489
1554331_a_at	2.27188	2.27188	2.27188	2.32273	2.27188	2.27188	2.27188	2.27188
1554332_a_at	2.29854	2.27739	2.27813	2.27699	2.28148	2.2791	2.27571	2.50417
1554333_at	2.90003	2.73283	3.25852	3.31124	2.27188	2.27244	2.51817	2.38343
1554334_a_at	6.97797	6.31025	6.29647	6.38788	2.39412	2.37736	2.51415	2.56092
1554335_at	2.27188	2.27188	2.27188	2.27188	2.27188	2.27188	2.27188	2.27188
1554337_at	2.27711	2.27837	2.27927	2.27793	2.28306	2.28777	2.366	2.60181
1554339_a_at	3.91716	3.64988	3.36131	3.60179	5.48521	3.83973	5.69165	4.73079
1554340_a_at	2.27188	2.27188	2.27188	2.27188	2.27188	2.27188	2.27188	2.27188
1554341_a_at	3.15428	3.05391	4.1323	4.01004	4.43915	4.69856	4.45375	3.74839
1554342_s_at	4.68935	4.78709	6.14425	5.97372	6.95273	6.87055	5.95892	6.5633
1554343_a_at	2.27188	2.27188	2.27188	2.27188	2.27188	2.27188	2.27587	2.27188
1554344_s_at	3.04207	3.03943	3.04933	3.18044	3.0087	3.07876	3.54278	2.96685
1554345_a_at	6.06844	6.35835	6.6454	5.49304	7.23289	6.52041	6.02682	6.22691
1554346_at	2.76739	3.59274	3.527	2.75226	4.3873	2.78372	3.35309	4.34831
1554348_s_at	5.96663	6.34712	6.17606	4.2985	6.89563	5.50749	6.74927	6.93341
1554349_at	2.27188	2.27188	2.27188	2.27188	2.27188	2.27188	2.57904	2.27188
1554351_a_at	7.81774	7.83782	7.67464	7.82696	7.7117	7.59594	8.14964	6.87549
1554352_s_at	6.32493	6.14553	6.61802	6.32353	7.15614	6.74165	6.81897	6.63602
1554354_at	2.27188	2.27188	2.27188	2.27188	2.29404	2.27188	2.33523	2.27188
1554355_a_at	3.42919	3.56847	3.14522	3.11492	3.92108	3.79898	3.57589	2.88517
1554356_at	2.29843	2.29798	2.30035	2.29648	3.53212	3.66734	2.29617	2.45642
1554360_at	2.31337	2.29325	2.32011	2.31545	3.07383	3.05262	2.30998	2.32451
1554362_at	2.27188	2.31995	2.27188	2.27188	2.27188	2.27188	2.27188	2.29155
1554364_at	2.27221	2.27244	2.27523	2.27239	2.27347	2.27289	2.27446	2.615
1554365_a_at	9.48539	9.45606	9.15082	8.7661	9.72741	9.50122	9.55559	9.23422
1554367_at	2.27365	2.27428	2.27465	2.60705	2.27991	2.27528	2.27217	2.27262
1554368_at	2.27188	2.27188	2.27188	2.27188	2.27385	2.27188	2.27188	2.27188
1554371_at	2.27188	2.27188	2.27188	2.27188	2.27188	2.27188	2.27188	2.27188
1554372_at	2.31293	2.35261	2.32047	2.31657	2.33395	2.32446	2.31861	2.30831
1554374_at	2.27188	2.27188	2.27188	2.27188	2.27188	2.27188	2.27188	2.27188
1554375_a_at	2.27989	2.34349	2.27188	2.36634	2.27188	2.27188	2.27188	2.27188
1554376_s_at	4.28207	3.67173	3.19847	3.06766	3.16502	3.50886	2.97256	2.27188
1554377_a_at	2.40942	2.28419	2.28557	2.32257	2.29125	2.28726	2.28131	2.27812
1554378_a_at	2.54157	2.35349	2.36786	2.27198	2.38649	2.37984	2.34584	2.33281
1554379_a_at	3.37417	3.01064	3.00755	3.24669	2.92183	3.02086	3.08089	2.87742
1554380_at	2.36891	2.35399	2.32596	2.3206	2.29059	2.54157	2.38452	2.30524
1554382_at	2.27188	2.27188	2.27188	2.27188	2.27188	2.27188	2.27188	2.27188
1554383_a_at	2.3004	2.30345	2.30614	2.30185	2.31711	2.30962	2.29803	2.29112
1554384_at	2.27346	2.27406	2.27441	2.27382	2.2762	2.27501	2.27319	2.67474
1554385_a_at	2.27188	2.8807	2.27188	2.27188	2.27188	2.27188	2.29708	2.27188
1554386_at	2.27202	2.27214	2.27232	2.27213	2.27364	2.27237	2.27196	2.2719
1554388_at	2.63711	3.27055	2.60914	2.59056	2.59493	2.61406	2.91913	2.56376
1554390_s_at	6.44055	5.34756	4.36854	5.00065	6.25582	6.52616	7.98235	6.92138
1554391_at	2.29827	2.36573	2.31979	2.28433	2.28821	2.28531	2.28042	2.27965
1554393_a_at	2.99693	2.99587	2.991	3.02852	2.75183	3.00599	3.69309	2.88274
1554394_at	2.33573	2.34144	2.34693	2.33922	2.36481	2.35177	2.32999	2.31897
1554396_at	2.67193	2.67984	2.68794	2.70331	2.71996	2.69092	2.64855	2.91537
1554397_s_at	7.39394	6.88615	6.40111	7.35702	7.65519	7.18751	8.4206	7.52519
1554398_at	2.2894	2.29216	2.29394	2.29086	2.64368	2.31588	2.28791	2.28316
1554400_at	2.27543	2.30676	2.27718	2.27608	2.28004	2.27794	2.27504	2.31922
1554401_a_at	2.27655	2.27188	2.27188	2.27188	2.27188	2.27188	2.27188	2.27188
1554403_a_at	2.27188	2.3405	2.27188	2.27188	2.27188	2.27188	2.27188	2.27188
1554404_a_at	2.27188	2.27188	2.27188	2.27188	2.27188	2.44139	2.42321	2.27188
1554405_a_at	2.27188	2.27188	2.27188	2.29864	2.27188	2.27188	2.27188	2.63167
1554406_a_at	2.35972	2.27188	2.33185	2.37723	5.50367	5.78097	6.16563	5.45605
1554408_a_at	9.35852	9.07757	8.41421	9.67418	10.455	10.7648	10.1182	9.97073
1554409_at	2.42249	2.2984	2.29912	2.29692	2.32045	2.30175	2.30551	2.2874
1554410_a_at	9.44241	9.10259	8.49582	9.20226	8.33407	8.11037	8.49451	8.4335
1554411_at	7.5268	6.67474	6.53908	7.40907	3.06745	4.06921	6.74601	6.08849
1554413_s_at	2.3799	3.11183	2.35783	2.30135	2.37698	2.36267	2.35444	2.3267
1554414_a_at	6.22659	5.69973	6.91843	5.90201	7.04963	6.2161	6.61459	5.7776
1554415_at	8.20984	8.14075	8.53859	6.18601	7.74073	6.41263	6.69008	7.04831
1554417_s_at	6.42599	5.57886	4.9689	5.88154	4.67941	4.47515	6.16218	5.405
1554418_s_at	2.27188	2.27188	2.27188	2.27188	2.27188	2.27188	2.27188	2.27188
1554419_x_at	2.42191	2.43407	2.43879	2.42785	2.65736	2.44804	2.41341	2.39056
1554420_at	2.27199	2.27208	2.56006	2.27207	2.59434	2.27225	2.27193	2.27189
1554423_a_at	9.78767	9.85247	9.76073	9.43407	9.37404	8.87353	9.67485	9.5263
1554424_at	5.46241	4.90389	4.75085	5.42518	5.0917	4.5481	3.81067	3.65733
1554428_s_at	2.5965	2.60552	2.61587	2.59788	2.64879	2.61978	2.57642	2.54125
1554429_a_at	4.36537	4.07446	4.29955	4.87624	3.0996	3.35332	2.99733	3.66791
1554430_at	4.38279	4.19674	4.33383	4.32637	4.27173	4.53198	5.10115	4.47352
1554432_x_at	4.71468	4.18394	3.81835	4.23641	4.46048	4.39869	5.04192	5.04918
1554433_a_at	7.27126	7.1518	7.9504	8.77786	8.61442	9.02388	7.9072	6.94843
1554436_a_at	2.27645	2.27766	2.27844	2.28229	2.28197	2.27946	2.27593	2.27431
1554438_at	3.42001	2.61406	3.30158	3.33283	3.84384	3.52901	5.81804	3.6036
1554440_at	2.27188	2.27188	2.27188	2.27188	2.27188	2.27188	2.29478	2.27188
1554441_a_at	7.57741	7.69044	8.28081	7.90797	7.50726	7.49216	7.38661	6.77407
1554442_at	2.27188	2.27188	2.27188	2.27188	2.27188	2.27188	2.27188	2.34718
1554443_s_at	2.27188	2.27188	2.27188	2.27188	2.28734	2.27188	2.29476	2.27188
1554444_s_at	4.04502	4.05035	4.02136	4.018	3.84698	3.99384	3.98704	3.95138
1554445_at	2.83487	3.18071	2.63023	2.59581	2.6214	2.59685	2.51182	2.48757
1554447_at	4.87385	4.85232	4.75723	5.18054	5.28853	5.46953	5.74895	5.76385
1554448_at	2.27549	2.27661	2.27713	2.27618	2.29233	2.27807	2.30533	2.27375
1554449_at	2.46377	2.47443	2.50798	2.69114	2.81512	2.49362	2.45451	2.42859
1554450_s_at	5.60188	5.89543	6.67755	6.59802	6.60105	6.11595	5.934	5.36646
1554451_s_at	6.14278	5.59264	5.78097	7.5413	4.87861	4.93167	5.93325	5.2272
1554452_a_at	6.75136	7.15715	7.90904	10.9891	8.53945	10.4372	8.26184	8.86941
1554453_at	4.31967	4.59655	4.37986	2.76772	4.27015	3.75407	4.03824	3.62408
1554455_at	2.43823	2.272	2.2859	2.38956	5.31458	5.55341	5.98616	5.13282
1554456_a_at	2.82846	2.73322	3.01502	2.83293	5.10723	5.00187	6.36484	6.25096
1554459_s_at	2.39798	2.28149	2.28249	2.78301	2.27188	2.27818	2.27516	2.27647
1554460_at	2.89632	2.39364	2.27214	2.27201	2.27242	2.27211	2.27192	2.27188
1554462_a_at	6.21023	7.33859	8.18337	6.66061	8.0325	7.21857	7.26318	7.44149
1554464_a_at	7.29676	7.02982	6.39473	7.11439	6.5873	6.33638	7.31757	6.45507
1554465_s_at	4.99255	5.77844	5.47313	4.62258	5.8557	4.17368	5.3887	5.18595
1554466_a_at	10.0237	9.4435	8.93723	9.3199	9.41926	9.83607	9.89894	10.0156
1554468_s_at	2.27198	2.27206	2.27219	2.27205	2.46283	2.2722	2.27197	2.27189
1554469_at	3.03715	2.8957	2.88476	2.58223	2.94862	3.24418	4.35272	2.80686
1554470_s_at	7.31125	6.93321	6.29466	6.59584	6.89969	6.55657	7.16732	6.31619
1554471_a_at	6.70869	6.60517	7.087	6.10189	7.72711	7.14267	8.34601	7.91029
1554472_a_at	5.09703	4.8842	5.29922	4.16785	5.30716	4.27091	4.79668	4.78303
1554473_at	2.28219	2.272	2.28559	2.28357	2.2913	2.28729	3.01857	2.27849
1554474_a_at	3.66473	2.31468	2.7434	2.87392	2.29338	2.31595	2.29482	2.29306
1554475_a_at	2.27974	2.295	2.29581	2.29244	2.30409	2.29823	2.28932	2.43201
1554476_x_at	3.32643	3.09282	3.58074	3.09295	3.04541	3.10666	3.07186	2.61692
1554478_a_at	2.32307	2.50488	2.681	2.66638	3.17064	3.3662	4.5222	2.60561
1554479_a_at	3.94059	4.54238	5.48566	4.83972	3.47283	3.09295	3.84063	3.63734
1554480_a_at	8.42641	8.55051	8.67233	8.21927	6.93167	6.67297	6.59659	6.79834
1554481_a_at	2.93305	3.0926	2.9436	2.91773	2.98171	2.94423	2.90344	2.85483
1554482_a_at	8.84898	8.31775	8.42383	8.02785	10.1749	10.5573	10.8169	9.80188
1554483_at	2.27188	2.27188	2.27188	2.27188	2.27188	2.27188	2.27188	2.34594
1554485_s_at	2.33976	2.36669	2.37916	2.49517	2.62556	3.10932	2.55918	2.69055
1554486_a_at	2.49629	2.51919	2.52841	2.6554	2.68313	2.53285	2.49383	2.43515
1554487_a_at	5.86419	6.27309	5.533	4.81255	5.10093	4.49891	3.72105	4.53849
1554488_at	2.44753	2.39711	2.46682	2.45421	3.44296	2.47527	2.43693	3.24056
1554489_a_at	6.31989	5.88318	5.06637	5.68016	7.54794	7.45716	7.98802	7.42364
1554491_a_at	2.27188	2.27188	2.27188	2.27188	2.27188	2.27188	2.27188	2.29028
1554492_at	2.32385	2.31103	2.5678	2.3093	2.32786	2.31923	2.30482	2.29665
1554493_s_at	4.86953	4.54536	4.46433	4.06205	4.64093	3.83399	4.46542	4.2985
1554494_at	2.32832	2.33356	2.44102	2.32223	2.70846	2.3433	2.31998	2.30594
1554495_s_at	2.27188	2.27188	2.27188	2.27188	2.27188	2.27188	2.49629	2.27188
1554496_at	2.54527	2.55622	2.56575	2.54731	2.59763	2.56953	2.52948	2.56617
1554499_s_at	2.92636	2.74904	2.85399	2.63773	2.68597	2.65543	2.78128	2.57702
1554500_a_at	2.27188	2.27188	2.27188	2.27188	2.27188	2.27188	2.41564	2.27188
1554501_at	2.98894	4.18921	2.80819	2.94782	3.00215	3.01246	3.1547	4.16401
1554503_a_at	2.34513	2.35194	2.35788	2.36169	2.37701	2.36274	2.33972	2.32672
1554504_at	2.27508	2.27549	2.27188	2.27568	2.29244	2.28625	2.34851	2.27348
1554506_x_at	2.27919	2.28071	2.28173	2.28015	2.33036	2.28315	2.2921	2.27603
1554507_at	2.3577	2.42752	2.37227	2.32644	2.63898	2.64123	2.56333	2.39
1554508_at	2.29802	2.30117	2.30355	2.29952	2.31388	2.32125	2.29575	2.29207
1554509_a_at	7.28966	7.24194	7.18986	6.87252	7.79493	7.81019	8.22961	7.73539
1554510_s_at	11.6152	11.4288	11.185	11.3945	11.7292	11.5408	12.1035	11.8598
1554511_at	2.27188	2.27188	2.27188	2.27188	2.27188	2.27188	2.27188	2.27188
1554512_a_at	3.31672	3.54141	3.31422	3.27892	3.68311	3.29918	3.28329	3.22722
1554513_s_at	4.53637	5.10093	5.18643	3.53915	5.45605	4.75125	4.6554	4.30983
1554514_at	2.27188	2.27188	2.27188	2.27188	2.27188	2.27188	2.27188	2.27188
1554516_at	2.45537	2.32438	2.3289	2.32305	2.3436	2.33302	2.31631	2.31703
1554517_x_at	2.27384	2.27451	2.2749	2.27427	2.27692	2.27559	2.27916	2.27273
1554518_at	4.18448	4.22655	4.34232	4.19743	4.02171	4.53849	4.81019	4.07578
1554519_at	2.27188	2.27188	2.27188	2.27188	2.27188	2.27188	2.27188	2.27188
1554520_at	2.39601	2.35984	2.49489	3.0713	2.92865	2.5059	2.48503	2.36878
1554522_at	2.63927	3.03405	2.7465	2.60681	5.54349	5.2011	4.98932	2.9606
1554523_a_at	3.09044	3.07876	3.11211	3.25154	4.90916	3.41146	3.29083	3.32403
1554524_a_at	2.56721	2.74395	2.30071	2.29679	2.29999	2.28679	2.28095	2.28729
1554526_at	2.27203	2.463	2.45572	2.27215	2.27284	2.27242	2.27196	2.2719
1554528_at	3.36956	3.30407	2.68274	4.65271	2.2748	2.27613	2.27389	2.27188
1554530_at	3.43632	3.74052	3.94023	2.27188	2.27188	2.27188	2.27188	2.27188
1554531_at	2.27188	2.27188	2.27188	2.27524	2.27188	2.27188	2.27188	2.27188
1554533_at	2.53793	2.56301	2.50025	2.53803	2.58938	2.56271	2.63358	2.49517
1554534_at	2.3224	2.27188	2.27188	2.27188	2.27188	2.27188	2.27188	2.27188
1554536_at	2.47966	2.54232	2.28427	2.28244	2.28968	2.28593	2.2719	2.27745
1554537_at	2.30881	2.32072	2.33398	2.31925	3.47959	2.33847	4.00667	2.30961
1554538_at	2.59187	2.62185	2.40163	2.68345	2.98438	2.65006	2.59348	2.79391
1554539_a_at	3.29865	3.35356	3.2474	4.00702	3.22174	3.1868	3.24056	3.12929
1554540_at	2.27188	2.27188	2.27188	2.27188	2.27188	2.30138	2.27296	2.27188
1554541_a_at	2.27188	2.27188	2.27188	2.27188	2.27188	2.86085	2.27188	2.27188
1554542_at	3.20415	3.10519	3.11607	3.087	3.44853	3.20888	3.08249	2.73459
1554543_at	2.41148	2.97885	2.36146	2.34848	2.38072	2.36628	2.3428	2.50701
1554544_a_at	2.28829	2.29121	2.29064	2.28407	2.30007	2.2951	2.78534	3.39748
1554545_at	2.27188	2.27188	2.27188	2.27188	2.27188	2.27188	2.27188	2.27188
1554547_at	2.77171	2.57232	2.42073	2.35003	2.90641	2.91021	2.43641	2.5257
1554549_a_at	2.5082	2.54166	2.81063	2.53276	3.02788	2.55718	2.5059	2.49754
1554550_at	2.27188	2.27188	2.27188	2.27188	2.27188	2.27188	2.27188	2.27188
1554553_s_at	8.41038	7.97979	7.369	7.80695	8.82209	8.60926	8.75996	8.97986
1554554_at	2.27188	2.29599	2.27188	2.27188	2.27188	2.27188	2.27188	2.27188
1554555_a_at	7.0762	7.12263	7.21788	6.57347	8.43005	8.10276	8.35731	8.79904
1554556_a_at	6.17707	5.79607	5.64485	5.98288	5.99178	6.33238	6.2753	6.75136
1554557_at	2.28882	3.06027	3.05538	2.31508	5.12801	5.59854	5.05382	3.20594
1554558_at	3.37539	2.44039	2.7008	2.35363	3.92258	2.49872	3.70608	3.78918
1554559_at	2.27188	2.27188	2.27188	2.27188	2.27188	2.27188	2.27188	2.27188
1554560_at	2.27188	2.27188	2.27188	2.27188	2.27188	2.27188	2.27188	2.27192
1554564_a_at	2.43256	2.27188	2.27188	2.27188	2.28608	2.27188	2.27188	2.27188
1554565_x_at	2.74783	2.62457	2.63497	2.61582	2.4481	2.63773	2.83064	3.73946
1554566_at	2.27188	2.27188	2.27188	2.27188	2.27188	2.27188	2.27188	2.27188
1554568_at	2.27188	2.27188	2.27188	2.27188	2.27188	2.40827	2.27188	2.27188
1554569_a_at	2.27188	2.27188	2.27188	2.27188	2.27188	2.27188	2.27188	2.27188
1554571_at	2.27188	2.27188	2.27188	2.27188	2.27188	2.27188	2.27188	2.27234
1554572_a_at	7.48456	6.9648	6.9905	8.12375	8.12648	9.41926	8.19234	8.21781
1554574_a_at	9.48921	8.63997	8.2412	9.44666	8.16924	8.22073	8.37704	7.54477
1554575_a_at	6.03733	5.16127	4.49919	5.25842	5.06713	5.21477	6.3775	4.93528
1554576_a_at	2.5503	2.51892	3.3682	3.0236	2.32447	2.41858	2.38478	2.36414
1554577_a_at	10.0326	9.43278	9.19604	9.63345	10.7034	10.2573	11.1937	10.2831
1554578_at	2.2803	2.28196	2.28315	2.27198	2.28826	2.28755	2.36466	2.27678
1554579_a_at	2.27188	2.27444	2.27188	2.27188	2.27188	2.27188	2.30191	2.27188
1554580_a_at	2.28083	2.2826	2.28387	2.28212	2.3158	2.28547	2.28006	2.27723
1554582_a_at	2.27635	2.28671	2.31291	2.27712	2.28175	2.42453	2.27584	2.27425
1554583_a_at	2.46789	2.28007	2.27188	2.27188	2.27188	2.41496	2.27188	2.27188
1554584_at	2.27188	2.27188	2.27188	2.27188	2.27188	2.27188	2.27188	2.27188
1554586_a_at	2.87128	2.88997	2.90193	3.10998	2.9358	2.90123	2.85831	2.90452
1554588_a_at	2.6177	2.39142	2.44399	2.73307	4.23872	4.78072	2.58001	2.58223
1554589_at	3.34096	3.32403	3.18798	3.31447	3.36161	3.38695	3.39774	3.25687
1554591_at	2.27188	2.27188	2.27188	2.27188	2.27188	2.27188	2.27188	2.27188
1554592_a_at	2.27188	2.27188	2.27188	2.27188	2.27188	2.27188	2.27188	2.27188
1554593_s_at	2.27188	2.27188	2.27188	2.27188	2.27188	2.27188	2.27188	2.27188
1554594_at	2.27792	2.27934	2.38056	2.27872	2.28469	2.28154	2.27373	2.36455
1554595_at	3.43649	3.58721	4.14888	3.69591	3.12098	2.98033	3.41059	3.45744
1554597_at	8.45534	8.12141	8.47066	8.56114	8.02029	7.6341	7.84778	7.82494
1554599_x_at	8.67211	8.32739	8.42413	8.83552	8.12626	7.73604	8.4751	7.95516
1554600_s_at	9.57613	9.14762	8.57176	9.83534	6.79384	7.32317	7.95623	7.94377
1554601_at	2.29186	2.27188	2.27188	2.27188	2.27188	2.27188	2.27188	2.27193
1554602_at	2.62797	2.9778	6.27227	3.29494	3.83757	2.96937	2.99249	3.05883
1554604_at	2.70679	2.27188	2.27188	2.27188	2.27188	2.41511	2.27188	2.27188
1554606_at	4.42799	3.79114	4.41741	4.51098	5.022	4.5333	4.35775	4.55569
1554607_at	2.57152	2.46821	2.31236	2.50346	3.97763	4.10637	2.38243	2.43981
1554608_at	4.97047	4.78344	4.34648	4.9105	5.28386	4.91708	5.02415	4.80509
1554609_at	3.64355	3.15759	3.73916	4.07266	6.77902	6.13082	6.37685	5.88515
1554610_at	3.39828	3.01666	3.02716	3.01073	2.88047	3.02807	2.99071	2.94173
1554612_at	2.27455	2.27538	2.665	2.2751	2.27831	2.27666	2.27422	2.54184
1554613_a_at	3.02334	3.02254	3.03192	3.01681	3.06359	3.03405	2.99635	3.36507
1554614_a_at	6.83253	7.22148	6.88915	6.06633	5.32822	4.26677	6.85394	4.93946
1554615_at	2.27188	2.27188	2.27188	2.27188	2.27188	2.27188	2.27188	2.27188
1554616_at	2.27188	2.27188	2.27188	2.27188	2.27188	2.27188	2.27188	2.27188
1554618_at	2.27188	2.27188	2.27188	2.27188	2.27188	2.27188	2.27188	2.27293
1554619_at	2.27188	2.27366	2.29679	2.431	2.82691	4.23399	2.29015	2.28429
1554621_at	2.59295	2.60212	2.52465	2.51564	2.64503	3.02655	2.62956	2.53725
1554623_x_at	3.2847	3.2741	3.36076	3.26507	3.31165	3.27539	3.45633	3.42583
1554624_a_at	2.33033	2.27188	2.27188	2.27188	2.27188	2.42016	2.27188	2.27188
1554625_at	2.46088	2.49812	2.50916	2.49225	2.53892	2.71202	2.47591	2.44712
1554627_a_at	8.62871	8.58382	8.49504	8.03275	9.11367	9.131	9.56235	8.7311
1554628_at	3.45788	3.49638	6.96961	7.0759	7.1418	7.86819	3.94508	4.94878
1554629_at	5.88318	6.01495	6.01162	3.23419	2.67188	2.62193	2.49769	2.56025
1554631_at	2.27211	2.27334	2.27252	2.27227	2.27316	2.27266	2.27202	2.27191
1554633_a_at	2.27188	2.27188	2.27188	2.27188	2.27188	2.27188	2.27188	2.27188
1554634_at	2.59685	2.51397	2.27231	2.27213	2.27291	2.27237	2.27195	2.2719
1554635_a_at	2.27188	2.27188	2.27188	2.27188	2.27188	2.27188	2.27188	2.27188
1554636_at	2.27188	2.41443	2.27188	2.27188	2.27188	2.27188	2.27188	2.27188
1554637_a_at	3.72715	4.08804	4.3961	4.46314	6.28817	5.7424	6.12622	6.57347
1554638_at	4.05736	4.85766	4.66479	4.14976	6.21078	5.23739	4.93102	4.71891
1554640_at	2.33536	2.34097	2.27209	2.3675	2.89286	3.51353	4.80859	2.68764
1554641_a_at	2.27188	2.27188	2.27188	2.27188	2.27188	2.27188	2.27188	2.27188
1554642_at	2.36031	3.32643	2.37473	2.48219	2.3852	2.37996	2.35554	2.33879
1554643_at	2.63304	2.94055	2.65409	2.6329	2.68505	2.65435	2.61468	2.57276
1554646_at	4.9562	5.41045	4.40949	4.43709	6.56177	5.29381	5.42393	5.3971
1554648_a_at	2.27188	2.27188	2.27188	2.27188	2.27188	2.27188	2.27188	2.27188
1554649_at	2.27188	2.27188	2.27188	2.27188	2.27188	2.27188	2.27188	2.27188
1554650_a_at	2.27425	2.27482	2.3598	2.27395	2.27643	2.27517	2.27329	2.27258
1554652_s_at	2.27963	2.28121	2.28226	2.28062	2.28698	2.29512	2.27883	2.27634
1554655_a_at	3.28687	3.5288	3.52295	3.51494	3.72647	4.31235	3.49448	3.06373
1554657_a_at	2.27188	2.27188	2.27188	2.27188	2.38405	2.27188	2.27188	2.27188
1554659_at	2.85519	2.568	2.73256	2.72785	2.97432	2.72706	2.69114	2.6073
1554660_a_at	6.05478	6.33381	7.73907	5.23376	5.64675	5.02329	5.18501	4.90131
1554661_s_at	6.78052	7.17916	8.05584	5.87153	6.39407	5.02945	5.53853	5.70296
1554662_at	2.27188	2.27188	2.27188	2.28676	2.27188	2.27188	2.27188	2.27188
1554663_a_at	2.29464	2.40356	2.41	2.40063	2.43776	3.0366	2.38821	3.06158
1554664_at	2.3364	2.34197	2.34765	2.33986	2.36566	2.39558	2.33063	2.31956
1554665_at	2.27188	2.33784	2.27188	2.27188	2.27188	2.37773	2.27188	2.27188
1554666_at	2.70003	2.70913	2.97318	2.70054	2.74395	2.46455	2.67558	2.63277
1554667_s_at	4.9896	4.44343	4.47243	4.71743	7.36196	8.32765	7.83133	7.33723
1554668_a_at	2.27188	2.27188	2.27188	2.27188	2.27188	2.27188	2.27188	2.3282
1554670_at	3.07002	4.45259	2.74788	3.06293	2.48681	4.08172	5.57079	3.96612
1554671_a_at	4.31792	4.68935	5.11955	3.46188	2.71066	2.78877	3.55114	3.51326
1554672_at	2.27202	2.27214	2.2723	2.27212	2.68572	2.27236	2.27195	2.42022
1554675_a_at	2.27235	2.65848	2.2729	2.27253	2.2738	2.29015	2.27221	2.27198
1554676_at	2.28362	2.2739	2.27424	2.27367	2.28259	2.27483	2.27308	2.27245
1554677_s_at	6.27293	5.56452	5.4348	5.7826	5.07598	5.1754	4.82188	5.08412
1554678_s_at	8.70732	9.64028	9.10677	8.82016	9.54695	9.04362	8.37188	8.99063
1554679_a_at	10.5864	10.3412	9.84492	10.6256	8.78925	8.48552	9.30837	8.83781
1554680_s_at	2.27332	2.2739	2.27423	2.27367	2.27595	2.27482	2.33547	2.37082
1554681_a_at	2.27457	2.35187	2.31065	2.30594	2.31179	2.35132	2.30171	2.29395
1554683_a_at	3.087	2.81179	2.73017	3.36956	2.75666	2.7355	2.60291	2.64713
1554685_a_at	2.35737	2.36858	2.37188	2.38795	2.39335	2.46677	2.39195	2.3369
1554686_at	2.28013	2.44424	2.28293	2.28126	2.28792	2.28442	2.27933	2.27666
1554689_a_at	3.21153	3.09796	3.32643	3.19506	6.63773	6.93919	7.08175	6.54004
1554690_a_at	2.39449	2.38439	2.40291	2.39309	2.3912	2.49462	4.56816	2.82413
1554691_a_at	7.96693	7.54927	7.75164	7.90246	7.97115	8.06545	8.56027	8.23915
1554692_at	2.27202	2.27214	2.27231	2.27212	2.27277	2.30899	2.27448	2.2719
1554694_at	2.46763	2.47898	2.48763	2.47424	2.51872	2.49607	2.45717	2.43152
1554696_s_at	10.7752	10.5725	10.1855	10.5146	10.5458	10.4058	10.2005	10.5506
1554697_at	2.27188	2.27188	2.27188	2.63304	2.27188	2.27188	2.27188	2.27188
1554699_at	2.27188	2.27188	2.27188	2.27188	2.27188	2.34093	2.27188	2.27188
1554700_at	2.27188	2.27248	2.27188	2.27188	2.27188	2.27188	2.27188	2.27188
1554701_a_at	2.42693	2.44355	2.45006	2.43794	2.47918	3.63002	2.43144	2.39843
1554702_at	2.27188	2.27188	2.27188	2.27188	2.27188	2.27188	2.27188	2.54139
1554703_at	2.30939	2.60094	2.39592	2.44139	2.30147	3.70511	4.92644	4.84028
1554704_at	2.27188	2.27188	2.27188	2.27188	2.27188	2.27188	2.27188	2.27188
1554705_at	2.58506	2.48518	2.49369	2.48017	2.32498	2.50209	2.46326	2.27558
1554706_at	2.27188	2.27188	2.27188	2.27188	2.27188	2.27188	2.27188	2.27188
1554707_at	3.03296	2.5834	2.4563	2.60587	2.47868	2.46475	2.42003	2.32574
1554708_s_at	2.27188	2.27188	2.27188	2.27188	2.27188	2.28965	2.38313	2.27188
1554710_at	2.28549	2.28803	2.28958	2.28702	2.29608	2.29149	2.28444	2.28046
1554711_at	2.35839	2.60594	2.37301	2.36358	2.39466	2.37775	2.37256	2.33784
1554712_a_at	2.7355	2.49338	2.74067	2.48801	3.26997	3.35685	5.52403	5.40595
1554714_at	2.27188	2.27188	2.27188	2.27188	2.27188	2.27188	2.27188	2.27188
1554715_at	2.27188	2.27188	2.27188	2.27188	2.27188	2.27188	2.27188	2.27188
1554716_s_at	2.27188	2.27188	2.27188	2.27188	2.27188	2.27188	2.27188	2.27188
1554717_a_at	2.84285	2.30442	2.94877	2.28761	4.47584	2.94507	5.28613	4.76247
1554719_at	2.28196	2.27452	2.2851	2.28317	2.30331	2.74783	2.28109	2.47163
1554721_a_at	6.2294	5.47845	5.73355	6.89363	5.7919	5.85912	5.98537	5.92901
1554722_at	2.27188	2.27188	2.31003	2.40509	2.27188	2.27188	2.27188	2.27188
1554723_x_at	2.27188	2.27188	2.27188	2.27188	2.27188	2.27188	2.27188	2.27188
1554724_at	2.27188	2.27188	2.27188	2.27188	2.27188	2.27188	2.27188	2.27188
1554725_at	2.27188	2.27188	2.27188	2.27188	2.27188	2.27188	2.27535	2.27188
1554726_at	2.27188	2.27188	2.27536	2.27188	2.27188	2.29762	2.27188	2.30179
1554728_at	2.27188	2.27188	2.27188	2.27188	2.27188	2.27188	2.27188	2.27188
1554730_at	3.20309	3.1933	3.2003	3.52966	3.23404	2.84849	3.35543	3.1323
1554732_at	2.27188	2.27188	2.27188	2.27188	2.27188	2.27188	2.27188	2.27188
1554733_at	2.27188	2.27188	2.27188	2.27188	2.27188	2.27188	2.27275	2.27188
1554735_a_at	3.95962	3.31137	3.73457	3.66099	2.58895	2.7653	2.69938	2.27188
1554736_at	3.38184	2.91948	2.9413	3.17893	2.96418	2.93254	2.89286	2.8433
1554737_at	2.27188	2.27188	2.27188	2.27188	2.27188	2.27188	2.27188	2.27188
1554739_at	2.35021	2.35865	2.3642	2.3558	2.55207	2.75946	2.34673	2.33211
1554740_a_at	5.48106	5.43041	2.70193	4.92056	5.37511	5.72577	7.53954	5.27949
1554741_s_at	5.07063	5.37612	5.20173	5.3085	5.36535	5.60804	5.44157	5.16252
1554742_at	2.60844	3.33078	3.04541	2.608	2.60291	2.63052	2.58824	2.31178
1554743_x_at	3.70748	3.54696	3.08687	2.86483	3.06953	2.75183	2.8654	2.68144
1554744_at	2.27188	2.30232	2.27188	2.27188	2.27188	2.27188	2.27188	2.27188
1554745_at	2.27188	2.27188	2.27188	2.27188	2.27188	2.27188	2.28999	2.28232
1554747_a_at	9.41997	8.8383	8.33754	9.40818	9.34907	9.83489	9.92381	9.57477
1554748_at	2.46838	2.4796	2.48822	2.97158	2.51942	2.4965	2.45765	2.43195
1554749_s_at	2.27188	2.27188	2.27188	2.27188	2.27188	2.27188	2.27188	2.27188
1554751_at	2.27188	2.27188	2.27188	2.27188	2.28822	2.27188	2.27188	2.27188
1554752_a_at	2.53419	2.27846	2.27938	2.27435	2.28316	2.28051	2.27658	2.27476
1554755_a_at	2.27188	2.27188	2.27188	2.27188	2.27188	2.27188	2.27188	2.41125
1554757_a_at	5.44675	3.96642	3.9787	4.62599	5.79138	5.31658	6.28308	5.8616
1554758_a_at	2.29681	2.30009	2.51632	2.29855	2.31244	2.30552	2.29481	2.28856
1554759_at	2.28271	2.28511	2.28625	2.2842	2.29612	2.28793	2.28186	2.27847
1554761_a_at	5.62949	5.19546	4.85791	7.22696	6.47547	7.37302	6.54239	6.59683
1554762_a_at	2.56477	2.57241	2.58322	2.56591	2.61698	2.58858	2.54608	2.51732
1554763_at	2.27201	2.27212	2.27227	2.2721	2.27271	2.27232	2.27195	2.28187
1554764_a_at	2.27188	2.27188	2.27188	2.27188	2.27188	2.27188	2.27188	2.27188
1554765_a_at	2.27844	2.27992	2.28088	2.45024	2.28411	2.28219	2.27769	2.27556
1554766_s_at	2.59575	2.60466	2.87655	2.93221	2.64803	2.62899	2.57551	2.5406
1554767_s_at	7.53668	7.69711	7.14321	6.3157	6.62444	5.64949	5.66163	5.55857
1554768_a_at	10.0969	9.68096	9.28794	10.2881	9.8574	9.97825	9.82291	9.32317
1554769_at	2.31943	2.32372	2.32813	2.27188	2.34268	2.35224	3.31165	2.30596
1554770_x_at	2.27188	2.27188	2.27188	2.27188	2.27252	2.35787	2.27957	2.27188
1554771_at	2.27188	2.27188	2.27188	2.27188	2.27188	2.27188	2.36764	3.11895
1554772_at	2.27188	2.27188	2.27188	2.27188	2.27188	2.27188	2.27188	2.31817
1554773_at	2.28086	2.27188	2.27188	2.27188	2.27188	2.27188	2.27188	2.27188
1554774_at	3.13491	3.48407	3.47812	3.72481	4.3375	4.17704	4.3036	3.83331
1554776_at	2.27188	2.27188	2.27188	2.27188	2.27188	2.27188	2.27188	2.28445
1554777_at	2.27188	2.27973	2.27188	2.27188	2.27188	2.27188	2.27188	2.27188
1554778_at	2.45065	2.3479	2.44581	2.34353	2.36854	2.34285	2.32941	2.31697
1554779_s_at	2.50371	2.27188	2.27188	2.27188	2.27188	2.27188	2.27188	2.27188
1554780_a_at	7.91757	7.43883	7.63995	5.32772	5.38523	4.73299	5.61391	5.23166
1554781_at	2.27188	2.27188	2.27188	2.27188	2.27188	2.56739	2.27188	2.27188
1554782_at	2.27188	2.27188	2.27188	2.27188	2.27188	2.27188	2.27188	2.31048
1554783_s_at	2.2918	2.29492	2.29683	2.29348	2.47429	2.29934	2.29018	2.28495
1554784_at	2.30566	2.30493	2.30799	2.32602	2.31916	2.31138	2.29939	2.33619
1554785_at	2.27188	2.27188	2.27188	2.27188	2.27188	2.27188	2.27188	2.27188
1554786_at	2.28912	2.27188	2.27188	2.27188	2.27188	2.29245	2.48428	2.27188
1554787_at	2.27188	2.27188	2.27188	2.27188	2.27188	2.27188	2.27188	2.38075
1554789_a_at	2.27188	2.27188	2.27188	2.27188	2.27188	2.27188	2.27188	2.68733
1554790_at	2.32063	2.34421	2.32989	2.32379	2.34457	3.07762	2.40503	2.30692
1554791_a_at	2.29282	2.31024	2.29802	4.45475	2.30687	2.27188	2.29109	2.28568
1554793_at	2.38165	2.38965	2.39655	2.38657	2.42173	2.45132	2.37601	2.64503
1554794_a_at	6.04697	5.64506	5.35138	5.91382	6.50876	6.4468	6.97419	5.75447
1554795_a_at	2.43037	2.35404	2.44511	2.35124	2.37928	2.36491	2.3417	2.32832
1554796_at	2.27188	2.27188	2.27188	2.27308	2.27188	2.27188	2.27188	2.27301
1554797_at	2.27188	2.27188	2.27188	2.27188	2.27188	2.27188	2.30674	2.27188
1554798_at	2.34783	2.3553	2.36172	2.35279	2.3811	2.3665	2.34312	2.32929
1554800_at	2.28018	2.30387	2.33463	2.33383	2.288	2.28447	2.27938	2.2767
1554801_at	2.27188	2.27188	2.27188	2.27188	2.27188	2.27188	2.27188	2.27188
1554803_s_at	2.51983	2.53018	2.72623	2.52238	2.56933	2.54438	2.50569	2.47537
1554804_a_at	3.47837	3.53961	3.812	3.97692	3.42479	3.41367	3.3447	3.34728
1554805_at	2.29024	2.29531	2.29497	2.29171	2.30287	2.29733	2.28662	2.28525
1554806_a_at	7.83641	7.23695	8.05926	6.96115	9.01739	7.38015	8.69448	8.29395
1554807_a_at	6.14332	5.36442	6.17707	5.8386	6.33815	6.26936	6.82499	6.58976
1554808_at	2.27188	2.27188	2.27188	2.27188	2.27188	2.27188	2.34278	2.27188
1554809_at	2.69938	2.70801	2.7192	2.73855	2.74682	2.71513	2.79203	2.63201
1554810_at	2.29711	2.37737	2.35472	2.31913	2.29373	2.28972	2.28307	2.27941
1554812_at	2.27188	2.27188	2.27188	2.27188	2.27188	2.27188	2.27188	2.27188
1554813_at	2.27188	2.27188	2.27188	2.27188	2.27188	2.27188	2.27188	2.27192
1554814_at	2.31718	2.32125	2.32549	2.31992	2.33936	2.33855	2.31343	2.30411
1554816_at	2.30007	2.28017	2.28122	2.27956	2.28555	2.2825	2.2779	2.27573
1554818_s_at	2.29607	2.29929	2.30067	2.76636	2.31158	2.30452	2.29418	2.29765
1554819_a_at	2.38161	2.27188	2.27188	2.27188	2.27188	2.27188	2.45673	2.27188
1554820_at	2.27188	2.27188	2.27188	2.27188	2.27188	2.27188	2.27188	2.27188
1554821_a_at	2.38075	2.38914	2.59594	2.38576	2.42102	2.40203	2.3752	2.35532
1554822_at	5.82089	5.44778	4.78646	2.41925	2.44189	2.39256	2.34575	2.35317
1554824_at	2.27195	2.28179	2.27211	2.44178	2.27234	2.3765	2.27188	2.27188
1554825_at	2.59804	2.32186	3.16725	2.32045	2.34559	2.33947	2.32058	2.30086
1554826_at	2.48974	2.38677	2.38932	2.53651	2.53831	2.40007	2.364	2.35381
1554827_a_at	2.27188	2.27188	2.27188	2.27188	2.27188	2.27188	2.27188	2.27188
1554828_at	2.27275	2.27317	2.27345	2.27297	2.27473	2.27386	2.27255	2.27214
1554830_a_at	2.80631	2.84342	2.68307	2.6612	2.97543	3.7513	3.7106	2.89372
1554831_x_at	2.27188	2.27188	2.27188	2.27188	2.27188	2.27188	2.27188	2.27188
1554833_at	2.59279	2.60883	2.61252	2.59421	5.53227	2.623	2.77373	2.91616
1554834_a_at	2.38663	2.272	2.29004	3.00794	2.69891	2.34209	2.68127	2.768
1554835_a_at	2.27188	2.56881	2.27188	2.27188	2.27188	2.27188	2.27188	2.80083
1554836_at	2.27188	2.27188	2.27188	2.27188	2.27188	2.27188	2.27188	2.27188
1554837_a_at	2.27188	2.27188	2.27188	2.27188	2.27188	2.27188	2.27188	2.2722
1554839_at	2.60413	2.61282	2.6329	2.6052	3.15261	2.63211	2.43495	2.54731
1554840_at	2.27188	2.27188	2.27188	2.51702	2.27188	2.27188	2.27188	2.27188
1554841_at	2.87927	2.53449	2.60046	2.52622	2.70601	3.42001	2.55684	2.47963
1554842_at	2.50859	2.51829	2.5293	3.28756	2.55792	2.53345	2.55541	2.46594
1554844_at	2.27188	2.27188	2.27188	2.27188	2.27188	2.27188	2.27188	2.27389
1554846_at	2.27188	2.39809	2.27188	2.27188	2.27188	2.27188	2.27188	2.27188
1554847_at	3.62078	3.61211	3.59795	3.59434	3.62366	3.59752	3.57394	3.80472
1554849_at	2.27188	2.27188	2.27188	2.27188	2.27188	2.27188	2.27188	2.27188
1554850_at	2.2977	2.30083	2.30324	2.29931	2.31344	2.30648	2.29732	2.28916
1554852_a_at	4.08317	4.00439	4.11425	4.1517	4.37969	4.53082	3.98582	4.24843
1554853_at	2.51976	2.4469	2.45338	2.43486	2.48245	2.46248	2.42536	2.40121
1554855_at	2.27188	2.27188	2.27188	2.27188	2.27188	2.27188	2.27188	2.27188
1554857_at	2.27188	2.27188	2.27188	2.27188	2.27188	2.27188	2.27188	2.27188
1554860_at	2.29517	2.27438	2.28113	2.27414	2.2767	2.27542	2.2933	2.27267
1554862_at	2.27354	2.27417	2.27451	2.2739	2.27635	2.27513	2.27326	2.34861
1554863_s_at	2.27188	2.32091	2.27344	2.27188	2.27188	2.27188	2.27188	2.27256
1554864_a_at	2.56739	2.5164	2.52918	2.71128	2.55766	2.53375	2.43003	2.46674
1554865_at	2.27188	2.27188	2.27188	2.27188	2.27188	2.27188	2.27188	2.27188
1554866_at	2.27188	2.27188	2.27188	2.27188	2.27188	2.27188	2.27188	2.27188
1554867_a_at	5.44818	3.92666	4.65898	5.8314	3.44607	2.29739	2.70925	3.31932
1554868_s_at	10.9972	10.871	10.7564	10.8889	10.0752	9.88059	10.2609	9.55267
1554869_at	2.44249	2.36368	2.37059	2.36609	2.39195	2.37554	2.46763	2.33612
1554871_at	2.27188	2.27188	2.27188	2.27188	2.27188	2.27188	2.27188	2.27188
1554872_a_at	2.27188	2.27188	2.27188	2.27188	2.27188	2.27188	2.27188	2.27188
1554873_at	2.3206	2.48368	2.32978	2.4453	3.11571	2.48618	3.40095	3.08651
1554874_at	2.33405	2.33658	2.34753	2.33979	2.36546	2.35229	2.34402	2.34793
1554875_at	2.28459	2.27188	2.28688	2.28339	2.59252	2.29033	2.28354	2.28667
1554876_a_at	2.3181	2.34047	2.32651	2.32078	2.29086	2.34009	2.31436	2.30479
1554878_a_at	6.24383	5.30974	4.79992	5.93921	6.15887	5.87084	6.37569	5.22576
1554880_at	2.42785	2.43998	2.44489	2.43758	2.47398	2.4541	2.41839	2.39503
1554882_at	2.2728	2.27321	2.2735	2.27302	2.27481	2.29375	2.27259	2.27215
1554883_a_at	5.64891	5.18176	4.52873	4.76424	6.71884	6.67023	6.92185	6.95273
1554884_at	2.27477	2.53793	2.27241	2.2722	2.27298	2.31607	2.27199	2.2719
1554885_a_at	3.62028	3.5028	3.62557	3.94565	3.51172	3.17258	3.45181	3.42938
1554886_a_at	2.69414	2.81916	2.71135	3.06262	2.54184	2.50377	2.69316	2.62666
1554887_at	2.27338	2.27398	2.27333	2.27561	2.27188	2.27491	2.27601	2.61457
1554889_at	2.3642	2.3833	2.39124	2.36938	2.39843	2.38214	2.33527	2.34333
1554890_a_at	8.35896	8.37371	8.46901	6.88954	8.12497	6.48137	7.91243	7.88434
1554891_at	2.27188	2.27188	2.27188	2.27188	2.27188	2.27188	2.27188	2.27188
1554892_a_at	2.27229	2.27255	2.27281	2.27247	2.27367	2.27304	2.27216	2.27196
1554894_a_at	4.71343	4.65408	3.52586	3.63609	7.69634	7.86705	8.51534	8.26917
1554895_a_at	3.03426	2.32247	2.71016	2.63612	2.84285	3.25216	2.99995	2.66507
1554897_s_at	2.98685	4.16401	2.99533	3.07087	4.0733	3.53399	5.81098	3.87981
1554899_s_at	2.27188	2.27188	2.27188	2.27188	2.27188	2.27188	2.27188	2.27188
1554901_at	2.27188	2.27188	2.27188	2.27188	2.27188	2.27188	2.27188	2.27188
1554903_at	2.27188	2.27188	2.27188	2.27188	2.27188	2.27188	2.27188	2.27188
1554905_x_at	2.27188	2.27188	2.27188	2.27188	2.27188	2.27188	2.27188	2.27188
1554906_a_at	4.9079	4.31608	3.92623	3.72864	5.25095	5.01198	4.56159	4.40632
1554907_a_at	2.82458	3.18754	2.68436	2.84867	2.88713	2.68926	2.97104	2.83064
1554908_at	2.27188	2.27188	2.33645	2.27188	2.27188	2.27188	2.27188	2.27188
1554909_at	2.4235	2.4592	2.60888	2.43776	2.47911	2.4677	2.42234	2.39849
1554910_at	2.27188	2.27188	2.27188	2.27188	2.27188	2.27188	2.27188	2.30542
1554911_at	2.27188	2.44071	2.28048	2.27188	2.27188	2.27188	2.27188	2.27188
1554912_at	2.27188	2.27188	2.27188	2.27188	2.27188	2.295	2.27188	2.27188
1554914_at	2.27188	2.27188	2.27188	2.27188	2.27188	2.27188	2.27188	2.27188
1554915_a_at	5.93812	5.41876	6.3332	6.81791	6.95443	7.16303	6.92399	6.21207
1554916_a_at	2.27188	2.27188	2.27188	2.27188	2.27188	2.27188	2.27188	2.27198
1554918_a_at	3.11833	3.06349	3.2577	2.80785	9.50274	8.15225	9.88215	8.9569
1554919_s_at	9.20336	9.5868	9.18101	9.60985	8.14117	8.17793	8.48214	7.60128
1554920_at	2.31087	2.30967	2.27755	2.2773	2.2863	2.27962	2.62548	2.27278
1554921_a_at	2.27204	2.2791	2.27236	2.48457	2.27288	2.27244	2.27197	2.2719
1554922_at	2.30283	2.30488	2.3141	2.27198	2.66324	2.31746	2.88924	2.34023
1554923_at	2.87093	2.27309	2.76341	2.60994	2.83286	3.48841	3.06359	2.62356
1554927_at	2.27188	2.27225	2.27188	2.27188	2.27188	2.27188	2.27188	2.27188
1554929_at	2.27188	2.27188	2.27188	2.27188	2.27188	2.27188	2.27188	2.27188
1554930_a_at	4.2337	4.40288	5.00891	4.95894	4.37569	4.22288	4.46389	4.68609
1554931_at	2.27188	2.27188	2.27188	2.27188	2.27188	2.27188	2.27188	2.27188
1554932_at	2.27188	2.27188	2.27188	2.27188	2.27188	2.27188	2.27188	2.27188
1554933_at	2.47113	3.15686	2.69713	2.6137	2.58347	2.50647	2.40996	2.38749
1554934_at	2.30915	2.27188	2.27188	2.27188	2.27188	2.27188	2.27188	2.27204
1554937_x_at	3.80054	3.53353	3.37737	3.36453	3.4081	3.37138	2.99876	3.29882
1554938_a_at	2.72795	2.73809	2.74668	2.72795	3.11392	2.92636	2.7031	2.66179
1554940_a_at	2.27188	2.30023	2.27188	2.27188	2.27188	2.27188	2.27188	2.27188
1554941_at	2.27188	2.27188	2.27188	2.27188	2.27188	2.27188	2.27188	2.27188
1554942_a_at	2.27499	2.27592	2.27654	2.27559	2.27922	2.2773	2.2746	2.27343
1554943_at	2.27379	2.27443	2.27481	2.27421	2.27681	2.2755	2.27349	2.42234
1554945_x_at	2.33014	2.3355	2.33361	2.38667	2.35732	2.34493	2.3249	2.31439
1554946_at	2.39008	3.03319	2.99077	2.38829	2.41703	2.44019	2.3757	2.35966
1554947_at	2.27188	2.27238	2.27188	2.27188	2.27672	2.27188	2.27188	2.27188
1554948_at	5.42304	6.37544	4.86893	5.31947	6.36814	5.84776	4.66731	4.58833
1554949_at	2.47352	2.47357	2.53308	2.47982	2.52455	2.50187	2.463	3.34606
1554950_at	2.27188	2.27188	2.27188	2.27188	2.27188	2.27188	2.27188	2.27188
1554951_at	2.27188	2.27188	2.27188	2.27188	2.27188	2.27808	2.27188	2.27188
1554952_s_at	2.27275	2.27316	2.27345	2.27296	2.2727	2.27385	2.27255	2.27213
1554953_a_at	2.28487	2.28724	2.28868	2.28626	2.29491	2.29571	2.54012	2.28304
1554954_at	2.44843	2.45868	2.56599	2.89965	2.49695	2.47102	2.43845	2.41398
1554957_at	2.30531	2.27201	2.27211	2.272	2.27234	2.27209	2.27191	2.27188
1554958_at	2.76077	2.27188	2.6809	2.27188	2.27188	2.27188	2.27188	2.27188
1554960_at	2.27528	2.27188	2.27188	2.27188	2.27188	2.27188	2.27188	2.28396
1554961_at	2.32256	2.27516	2.27564	2.2749	2.27801	2.27639	2.27405	2.27419
1554962_a_at	2.59581	2.65104	2.60648	2.57986	2.67114	2.61122	2.57026	2.53242
1554963_at	2.38284	2.3832	2.39753	2.35639	2.41474	2.3947	2.68822	2.45618
1554964_x_at	2.30413	2.30736	2.31072	2.306	2.33844	2.31422	2.3018	2.48967
1554965_at	2.27188	2.27188	2.27188	2.27188	2.27188	2.27188	2.27188	2.27188
1554966_a_at	2.27223	2.27247	2.27273	2.27241	2.27354	2.27294	2.27212	2.27195
1554967_at	2.29232	2.29547	2.57198	2.29391	2.4105	2.29986	2.29062	2.28512
1554969_x_at	2.38936	2.4595	3.08049	2.44683	2.56548	2.65505	2.44519	2.40636
1554970_at	2.27188	2.27419	2.27188	2.27188	2.27188	2.27188	2.27188	2.27188
1554971_at	2.27188	2.27188	2.27188	2.27188	2.27188	2.27188	2.27188	2.27188
1554972_at	2.45521	2.46566	2.47477	2.4622	2.50437	2.48292	2.4886	2.41977
1554973_a_at	2.27188	2.28857	2.67193	2.67941	3.70047	3.15824	3.3918	2.70514
1554974_at	2.38667	2.286	2.28752	2.28525	2.29331	2.28929	2.28279	2.27919
1554976_a_at	2.27188	2.27188	2.27188	2.27188	2.27188	2.27188	2.27201	2.27188
1554977_at	2.31531	2.31945	2.32353	2.31796	2.33739	2.32745	2.31199	2.30263
1554978_at	2.27188	2.27188	2.27188	2.27188	2.27188	2.27188	2.27188	2.27188
1554980_a_at	7.43187	6.60301	8.14964	5.35489	5.5953	5.19667	5.41801	5.68665
1554981_at	2.27188	2.27188	2.27188	2.27188	2.27188	2.27188	2.27188	2.27921
1554982_a_at	2.27188	2.27188	2.27188	2.27188	2.27188	2.27188	2.27188	2.27188
1554983_at	2.27188	2.27188	2.30093	2.27188	2.27188	2.27188	2.27188	2.27188
1554984_a_at	2.27188	2.27188	2.27188	2.27188	2.27188	2.27188	2.27188	2.27188
1554985_at	3.72591	3.90197	3.99812	4.03446	4.25779	3.89018	3.80395	4.07535
1554986_a_at	2.80002	2.71527	2.47219	2.6568	4.69916	3.74027	3.90879	2.53117
1554987_at	2.57198	2.57993	2.59013	2.75498	2.62449	2.59493	2.55312	2.51854
1554988_at	2.27188	2.27188	2.27188	2.27188	2.27188	2.27188	2.27188	2.5069
1554989_at	2.35823	2.27849	2.27942	2.81553	2.28319	2.48756	2.2766	2.27478
1554992_at	2.56863	2.54192	2.60741	2.5889	2.94189	2.56863	2.56908	3.06982
1554994_at	2.27188	2.27188	2.27188	2.27188	2.27188	2.27188	2.27188	2.27188
1554996_at	2.27188	2.27188	2.27188	2.27188	2.27188	2.27188	2.27188	2.27188
1554997_a_at	3.21212	2.93697	3.89385	2.27188	2.27188	2.27188	2.27188	2.27188
1554999_at	2.27188	2.27188	2.27188	2.27188	2.27188	2.27188	2.27188	2.27188
1555000_at	2.27188	2.27188	2.27188	2.27188	2.27188	2.27188	2.30562	2.27188
1555001_at	2.27197	2.27204	2.27216	2.31268	2.27247	2.27215	2.27192	2.27189
1555002_at	2.32552	2.27188	2.27188	2.27188	2.27188	2.27188	2.27188	2.27188
1555003_at	2.27188	2.27452	2.27491	2.27428	2.52208	2.27453	2.27608	2.27273
1555004_a_at	3.74093	3.4214	3.81746	3.5767	4.84949	4.06299	4.08317	3.80182
1555006_at	2.27188	2.27401	2.27188	2.27188	2.27188	2.27188	2.27188	2.27188
[truncated: 14,384 more rows]
